# Supplementary material for: A tiger is not always a satyr: role of male mating behaviour in interspecific mating interactions between Aedes aegypti and Aedes albopictus
Source: Parasit Vectors. 2026 Mar 13;19:238. doi: 10.1186/s13071-026-07267-7 (PMC13227695; doi:10.1186/s13071-026-07267-7)
Supplement: Supplementary file 3 — Additional file 3: Dataset S1. Data from Insemination Assays, Behavioural Observations, High-Speed Videography experiments. [file 13071_2026_7267_MOESM3_ESM.xlsx]

## Sheet: Insemination Assays
Experiment_number	Sample	Female	Male	Cross_Type	Cup	Inseminated	Gen
1	1	AEGcol	AEGcol	Intraspecific	2a	0	0
1	2	AEGcol	AEGcol	Intraspecific	2a	1	0
1	3	AEGcol	AEGcol	Intraspecific	2a	1	0
1	4	AEGcol	AEGcol	Intraspecific	2a	1	0
1	5	AEGcol	AEGcol	Intraspecific	2a	1	0
1	6	AEGcol	AEGcol	Intraspecific	1a	NA	0
1	7	AEGcol	AEGcol	Intraspecific	1a	1	0
1	8	AEGcol	AEGcol	Intraspecific	1a	1	0
1	9	AEGcol	AEGcol	Intraspecific	1a	1	0
1	10	AEGcol	AEGcol	Intraspecific	1a	1	0
1	11	AEGcol	AEGcol	Intraspecific	3a	1	0
1	12	AEGcol	AEGcol	Intraspecific	3a	1	0
1	13	AEGcol	AEGcol	Intraspecific	3a	1	0
1	14	AEGcol	AEGcol	Intraspecific	3a	1	0
1	15	AEGcol	AEGcol	Intraspecific	3a	1	0
1	16	AEGcol	AEGcol	Intraspecific	4a	1	0
1	17	AEGcol	AEGcol	Intraspecific	4a	1	0
1	18	AEGcol	AEGcol	Intraspecific	4a	1	0
1	19	AEGcol	AEGcol	Intraspecific	4a	1	0
1	20	AEGcol	AEGcol	Intraspecific	4a	1	0
1	21	AEGcol	AEGcol	Intraspecific	5a	0	0
1	22	AEGcol	AEGcol	Intraspecific	5a	1	0
1	23	AEGcol	AEGcol	Intraspecific	5a	1	0
1	24	AEGcol	AEGcol	Intraspecific	5a	1	0
1	25	AEGcol	AEGcol	Intraspecific	5a	1	0
1	26	AEGcol	AEGcol	Intraspecific	5a	1	0
1	27	AEGcol	AEGaz	Intraspecific	1a	1	0
1	28	AEGcol	AEGaz	Intraspecific	1a	1	0
1	29	AEGcol	AEGaz	Intraspecific	1a	0	0
1	30	AEGcol	AEGaz	Intraspecific	1a	1	0
1	31	AEGcol	AEGaz	Intraspecific	1a	NA	0
1	32	AEGcol	AEGaz	Intraspecific	2a	1	0
1	33	AEGcol	AEGaz	Intraspecific	2a	1	0
1	34	AEGcol	AEGaz	Intraspecific	2a	1	0
1	35	AEGcol	AEGaz	Intraspecific	2a	1	0
1	36	AEGcol	AEGaz	Intraspecific	2a	1	0
1	37	AEGcol	AEGaz	Intraspecific	3a	1	0
1	38	AEGcol	AEGaz	Intraspecific	3a	1	0
1	39	AEGcol	AEGaz	Intraspecific	3a	1	0
1	40	AEGcol	AEGaz	Intraspecific	3a	1	0
1	41	AEGcol	AEGaz	Intraspecific	3a	0	0
1	42	AEGcol	AEGaz	Intraspecific	4a	1	0
1	43	AEGcol	AEGaz	Intraspecific	4a	1	0
1	44	AEGcol	AEGaz	Intraspecific	4a	1	0
1	45	AEGcol	AEGaz	Intraspecific	4a	1	0
1	46	AEGcol	AEGaz	Intraspecific	4a	1	0
1	47	AEGcol	AEGaz	Intraspecific	5a	1	0
1	48	AEGcol	AEGaz	Intraspecific	5a	1	0
1	49	AEGcol	AEGaz	Intraspecific	5a	1	0
1	50	AEGcol	AEGaz	Intraspecific	5a	1	0
1	51	AEGcol	AEGaz	Intraspecific	5a	NA	0
1	52	AEGcol	ALBOcol	Interspecific	1a	0	0
1	53	AEGcol	ALBOcol	Interspecific	1a	0	0
1	54	AEGcol	ALBOcol	Interspecific	1a	0	0
1	55	AEGcol	ALBOcol	Interspecific	1a	0	0
1	56	AEGcol	ALBOcol	Interspecific	1a	0	0
1	57	AEGcol	ALBOcol	Interspecific	1a	0	0
1	58	AEGcol	ALBOcol	Interspecific	2a	0	0
1	59	AEGcol	ALBOcol	Interspecific	2a	0	0
1	60	AEGcol	ALBOcol	Interspecific	2a	NA	0
1	61	AEGcol	ALBOcol	Interspecific	2a	0	0
1	62	AEGcol	ALBOcol	Interspecific	2a	NA	0
1	63	AEGcol	ALBOcol	Interspecific	3a	0	0
1	64	AEGcol	ALBOcol	Interspecific	3a	0	0
1	65	AEGcol	ALBOcol	Interspecific	3a	0	0
1	66	AEGcol	ALBOcol	Interspecific	3a	0	0
1	67	AEGcol	ALBOcol	Interspecific	3a	0	0
1	68	AEGcol	ALBOcol	Interspecific	4a	0	0
1	69	AEGcol	ALBOcol	Interspecific	4a	0	0
1	70	AEGcol	ALBOcol	Interspecific	4a	0	0
1	71	AEGcol	ALBOcol	Interspecific	4a	0	0
1	72	AEGcol	ALBOcol	Interspecific	4a	0	0
1	73	AEGcol	ALBOcol	Interspecific	5a	0	0
1	74	AEGcol	ALBOcol	Interspecific	5a	0	0
1	75	AEGcol	ALBOcol	Interspecific	5a	0	0
1	76	AEGcol	ALBOcol	Interspecific	5a	0	0
1	77	AEGcol	ALBOcol	Interspecific	5a	0	0
1	78	AEGaz	AEGaz	Intraspecific	1b	0	0
1	79	AEGaz	AEGaz	Intraspecific	1b	0	0
1	80	AEGaz	AEGaz	Intraspecific	1b	1	0
1	81	AEGaz	AEGaz	Intraspecific	1b	1	0
1	82	AEGaz	AEGaz	Intraspecific	1b	1	0
1	83	AEGaz	AEGaz	Intraspecific	2b	0	0
1	84	AEGaz	AEGaz	Intraspecific	2b	1	0
1	85	AEGaz	AEGaz	Intraspecific	2b	1	0
1	86	AEGaz	AEGaz	Intraspecific	2b	NA	0
1	87	AEGaz	AEGaz	Intraspecific	2b	1	0
1	88	AEGaz	AEGaz	Intraspecific	3b	0	0
1	89	AEGaz	AEGaz	Intraspecific	3b	0	0
1	90	AEGaz	AEGaz	Intraspecific	3b	0	0
1	91	AEGaz	AEGaz	Intraspecific	3b	1	0
1	92	AEGaz	AEGaz	Intraspecific	3b	1	0
1	93	AEGaz	AEGaz	Intraspecific	4b	0	0
1	94	AEGaz	AEGaz	Intraspecific	4b	1	0
1	95	AEGaz	AEGaz	Intraspecific	4b	1	0
1	96	AEGaz	AEGaz	Intraspecific	4b	1	0
1	97	AEGaz	AEGaz	Intraspecific	4b	1	0
1	98	AEGaz	AEGaz	Intraspecific	5b	1	0
1	99	AEGaz	AEGaz	Intraspecific	5b	1	0
1	100	AEGaz	AEGaz	Intraspecific	5b	1	0
1	101	AEGaz	AEGaz	Intraspecific	5b	0	0
1	102	AEGaz	AEGaz	Intraspecific	5b	0	0
1	103	AEGaz	AEGcol	Intraspecific	1c	0	0
1	104	AEGaz	AEGcol	Intraspecific	1c	0	0
1	105	AEGaz	AEGcol	Intraspecific	1c	0	0
1	106	AEGaz	AEGcol	Intraspecific	1c	1	0
1	107	AEGaz	AEGcol	Intraspecific	1c	1	0
1	108	AEGaz	AEGcol	Intraspecific	1c	1	0
1	109	AEGaz	AEGcol	Intraspecific	3c	1	0
1	110	AEGaz	AEGcol	Intraspecific	3c	1	0
1	111	AEGaz	AEGcol	Intraspecific	3c	1	0
1	112	AEGaz	AEGcol	Intraspecific	3c	0	0
1	113	AEGaz	AEGcol	Intraspecific	3c	1	0
1	114	AEGaz	AEGcol	Intraspecific	2c	1	0
1	115	AEGaz	AEGcol	Intraspecific	2c	1	0
1	116	AEGaz	AEGcol	Intraspecific	2c	1	0
1	117	AEGaz	AEGcol	Intraspecific	2c	1	0
1	118	AEGaz	AEGcol	Intraspecific	2c	1	0
1	119	AEGaz	AEGcol	Intraspecific	4c	0	0
1	120	AEGaz	AEGcol	Intraspecific	4c	0	0
1	121	AEGaz	AEGcol	Intraspecific	4c	1	0
1	122	AEGaz	AEGcol	Intraspecific	4c	1	0
1	123	AEGaz	AEGcol	Intraspecific	4c	1	0
1	124	AEGaz	AEGcol	Intraspecific	5c	0	0
1	125	AEGaz	AEGcol	Intraspecific	5c	0	0
1	126	AEGaz	AEGcol	Intraspecific	5c	1	0
1	127	AEGaz	AEGcol	Intraspecific	5c	1	0
1	128	AEGaz	AEGcol	Intraspecific	5c	1	0
1	129	AEGaz	ALBOcol	Interspecific	1d	0	0
1	130	AEGaz	ALBOcol	Interspecific	1d	0	0
1	131	AEGaz	ALBOcol	Interspecific	1d	0	0
1	132	AEGaz	ALBOcol	Interspecific	1d	NA	0
1	133	AEGaz	ALBOcol	Interspecific	1d	0	0
1	134	AEGaz	ALBOcol	Interspecific	2d	0	0
1	135	AEGaz	ALBOcol	Interspecific	2d	0	0
1	136	AEGaz	ALBOcol	Interspecific	2d	0	0
1	137	AEGaz	ALBOcol	Interspecific	2d	0	0
1	138	AEGaz	ALBOcol	Interspecific	2d	0	0
1	139	AEGaz	ALBOcol	Interspecific	3d	NA	0
1	140	AEGaz	ALBOcol	Interspecific	3d	0	0
1	141	AEGaz	ALBOcol	Interspecific	3d	0	0
1	142	AEGaz	ALBOcol	Interspecific	3d	0	0
1	143	AEGaz	ALBOcol	Interspecific	3d	0	0
1	144	AEGaz	ALBOcol	Interspecific	4d	0	0
1	145	AEGaz	ALBOcol	Interspecific	4d	0	0
1	146	AEGaz	ALBOcol	Interspecific	4d	0	0
1	147	AEGaz	ALBOcol	Interspecific	4d	0	0
1	148	AEGaz	ALBOcol	Interspecific	4d	0	0
1	149	AEGaz	ALBOcol	Interspecific	5d	0	0
1	150	AEGaz	ALBOcol	Interspecific	5d	0	0
1	151	AEGaz	ALBOcol	Interspecific	5d	0	0
1	152	AEGaz	ALBOcol	Interspecific	5d	0	0
1	153	AEGaz	ALBOcol	Interspecific	5d	0	0
2	154	AEGliv	AEGliv	Intraspecific	1a	1	NA
2	155	AEGliv	AEGliv	Intraspecific	1a	1	NA
2	156	AEGliv	AEGliv	Intraspecific	1a	1	NA
2	157	AEGliv	AEGliv	Intraspecific	1a	1	NA
2	158	AEGliv	AEGliv	Intraspecific	1a	0	NA
2	159	AEGliv	AEGliv	Intraspecific	2a	1	NA
2	160	AEGliv	AEGliv	Intraspecific	2a	1	NA
2	161	AEGliv	AEGliv	Intraspecific	2a	1	NA
2	162	AEGliv	AEGliv	Intraspecific	2a	1	NA
2	163	AEGliv	AEGliv	Intraspecific	2a	0	NA
2	164	AEGliv	AEGliv	Intraspecific	3a	1	NA
2	165	AEGliv	AEGliv	Intraspecific	3a	1	NA
2	166	AEGliv	AEGliv	Intraspecific	3a	1	NA
2	167	AEGliv	AEGliv	Intraspecific	3a	1	NA
2	168	AEGliv	AEGliv	Intraspecific	3a	0	NA
2	169	AEGliv	AEGliv	Intraspecific	4a	1	NA
2	170	AEGliv	AEGliv	Intraspecific	4a	1	NA
2	171	AEGliv	AEGliv	Intraspecific	4a	1	NA
2	172	AEGliv	AEGliv	Intraspecific	4a	1	NA
2	173	AEGliv	AEGliv	Intraspecific	4a	1	NA
2	174	AEGliv	AEGliv	Intraspecific	4a	1	NA
2	175	AEGliv	AEGliv	Intraspecific	5a	1	NA
2	176	AEGliv	AEGliv	Intraspecific	5a	0	NA
2	177	AEGliv	AEGliv	Intraspecific	5a	1	NA
2	178	AEGliv	AEGliv	Intraspecific	5a	1	NA
2	179	AEGliv	AEGliv	Intraspecific	5a	NA	NA
2	180	AEGcol	AEGcol	Intraspecific	1b	1	NA
2	181	AEGcol	AEGcol	Intraspecific	1b	0	NA
2	182	AEGcol	AEGcol	Intraspecific	1b	1	NA
2	183	AEGcol	AEGcol	Intraspecific	1b	1	NA
2	184	AEGcol	AEGcol	Intraspecific	1b	1	NA
2	185	AEGcol	AEGcol	Intraspecific	2b	1	NA
2	186	AEGcol	AEGcol	Intraspecific	2b	1	NA
2	187	AEGcol	AEGcol	Intraspecific	2b	0	NA
2	188	AEGcol	AEGcol	Intraspecific	2b	1	NA
2	189	AEGcol	AEGcol	Intraspecific	2b	1	NA
2	190	AEGcol	AEGcol	Intraspecific	2b	1	NA
2	191	AEGcol	AEGcol	Intraspecific	3b	1	NA
2	192	AEGcol	AEGcol	Intraspecific	3b	0	NA
2	193	AEGcol	AEGcol	Intraspecific	3b	0	NA
2	194	AEGcol	AEGcol	Intraspecific	3b	1	NA
2	195	AEGcol	AEGcol	Intraspecific	3b	1	NA
2	196	AEGcol	AEGcol	Intraspecific	4b	0	NA
2	197	AEGcol	AEGcol	Intraspecific	4b	1	NA
2	198	AEGcol	AEGcol	Intraspecific	4b	1	NA
2	199	AEGcol	AEGcol	Intraspecific	4b	1	NA
2	200	AEGcol	AEGcol	Intraspecific	4b	0	NA
2	201	AEGcol	AEGcol	Intraspecific	5b	NA	NA
2	202	AEGcol	AEGcol	Intraspecific	5b	1	NA
2	203	AEGcol	AEGcol	Intraspecific	5b	1	NA
2	204	AEGcol	AEGcol	Intraspecific	5b	1	NA
2	205	AEGcol	AEGcol	Intraspecific	5b	1	NA
2	206	AEGaz	AEGaz	Intraspecific	1c	0	NA
2	207	AEGaz	AEGaz	Intraspecific	1c	0	NA
2	208	AEGaz	AEGaz	Intraspecific	1c	1	NA
2	209	AEGaz	AEGaz	Intraspecific	1c	1	NA
2	210	AEGaz	AEGaz	Intraspecific	1c	0	NA
2	211	AEGaz	AEGaz	Intraspecific	2c	1	NA
2	212	AEGaz	AEGaz	Intraspecific	2c	1	NA
2	213	AEGaz	AEGaz	Intraspecific	2c	1	NA
2	214	AEGaz	AEGaz	Intraspecific	2c	1	NA
2	215	AEGaz	AEGaz	Intraspecific	2c	0	NA
2	216	AEGaz	AEGaz	Intraspecific	3c	0	NA
2	217	AEGaz	AEGaz	Intraspecific	3c	1	NA
2	218	AEGaz	AEGaz	Intraspecific	3c	1	NA
2	219	AEGaz	AEGaz	Intraspecific	3c	1	NA
2	220	AEGaz	AEGaz	Intraspecific	3c	1	NA
2	221	AEGaz	AEGaz	Intraspecific	4c	1	NA
2	222	AEGaz	AEGaz	Intraspecific	4c	1	NA
2	223	AEGaz	AEGaz	Intraspecific	4c	1	NA
2	224	AEGaz	AEGaz	Intraspecific	4c	1	NA
2	225	AEGaz	AEGaz	Intraspecific	4c	NA	NA
2	226	AEGaz	AEGaz	Intraspecific	4c	NA	NA
2	227	AEGaz	AEGaz	Intraspecific	5c	0	NA
2	228	AEGaz	AEGaz	Intraspecific	5c	1	NA
2	229	AEGaz	AEGaz	Intraspecific	5c	1	NA
2	230	AEGaz	AEGaz	Intraspecific	5c	1	NA
2	231	AEGaz	AEGaz	Intraspecific	5c	1	NA
2	232	AEGliv	ALBOmp	Interspecific	1d	0	NA
2	233	AEGliv	ALBOmp	Interspecific	1d	0	NA
2	234	AEGliv	ALBOmp	Interspecific	1d	0	NA
2	235	AEGliv	ALBOmp	Interspecific	1d	0	NA
2	236	AEGliv	ALBOmp	Interspecific	1d	0	NA
2	237	AEGliv	ALBOmp	Interspecific	1d	0	NA
2	238	AEGliv	ALBOmp	Interspecific	2d	0	NA
2	239	AEGliv	ALBOmp	Interspecific	2d	0	NA
2	240	AEGliv	ALBOmp	Interspecific	2d	0	NA
2	241	AEGliv	ALBOmp	Interspecific	2d	0	NA
2	242	AEGliv	ALBOmp	Interspecific	2d	0	NA
2	243	AEGliv	ALBOmp	Interspecific	2d	NA	NA
2	244	AEGliv	ALBOmp	Interspecific	3d	0	NA
2	245	AEGliv	ALBOmp	Interspecific	3d	0	NA
2	246	AEGliv	ALBOmp	Interspecific	3d	0	NA
2	247	AEGliv	ALBOmp	Interspecific	3d	0	NA
2	248	AEGliv	ALBOmp	Interspecific	3d	NA	NA
2	249	AEGliv	ALBOmp	Interspecific	4d	0	NA
2	250	AEGliv	ALBOmp	Interspecific	4d	0	NA
2	251	AEGliv	ALBOmp	Interspecific	4d	0	NA
2	252	AEGliv	ALBOmp	Interspecific	4d	0	NA
2	253	AEGliv	ALBOmp	Interspecific	4d	0	NA
2	254	AEGliv	ALBOmp	Interspecific	5d	0	NA
2	255	AEGliv	ALBOmp	Interspecific	5d	0	NA
2	256	AEGliv	ALBOmp	Interspecific	5d	0	NA
2	257	AEGliv	ALBOmp	Interspecific	5d	0	NA
2	258	AEGcol	ALBOmp	Interspecific	1e	0	NA
2	259	AEGcol	ALBOmp	Interspecific	1e	0	NA
2	260	AEGcol	ALBOmp	Interspecific	1e	0	NA
2	261	AEGcol	ALBOmp	Interspecific	1e	0	NA
2	262	AEGcol	ALBOmp	Interspecific	1e	0	NA
2	263	AEGcol	ALBOmp	Interspecific	2e	0	NA
2	264	AEGcol	ALBOmp	Interspecific	2e	0	NA
2	265	AEGcol	ALBOmp	Interspecific	2e	0	NA
2	266	AEGcol	ALBOmp	Interspecific	2e	0	NA
2	267	AEGcol	ALBOmp	Interspecific	2e	NA	NA
2	268	AEGcol	ALBOmp	Interspecific	3e	0	NA
2	269	AEGcol	ALBOmp	Interspecific	3e	0	NA
2	270	AEGcol	ALBOmp	Interspecific	3e	0	NA
2	271	AEGcol	ALBOmp	Interspecific	3e	0	NA
2	272	AEGcol	ALBOmp	Interspecific	3e	0	NA
2	273	AEGcol	ALBOmp	Interspecific	4e	0	NA
2	274	AEGcol	ALBOmp	Interspecific	4e	0	NA
2	275	AEGcol	ALBOmp	Interspecific	4e	0	NA
2	276	AEGcol	ALBOmp	Interspecific	4e	0	NA
2	277	AEGcol	ALBOmp	Interspecific	4e	0	NA
2	278	AEGcol	ALBOmp	Interspecific	5e	0	NA
2	279	AEGcol	ALBOmp	Interspecific	5e	0	NA
2	280	AEGcol	ALBOmp	Interspecific	5e	0	NA
2	281	AEGcol	ALBOmp	Interspecific	5e	0	NA
2	282	AEGcol	ALBOmp	Interspecific	5e	0	NA
2	283	AEGaz	ALBOmp	Interspecific	1f	0	NA
2	284	AEGaz	ALBOmp	Interspecific	1f	0	NA
2	285	AEGaz	ALBOmp	Interspecific	1f	0	NA
2	286	AEGaz	ALBOmp	Interspecific	1f	0	NA
2	287	AEGaz	ALBOmp	Interspecific	1f	0	NA
2	288	AEGaz	ALBOmp	Interspecific	1f	0	NA
2	289	AEGaz	ALBOmp	Interspecific	2f	0	NA
2	290	AEGaz	ALBOmp	Interspecific	2f	0	NA
2	291	AEGaz	ALBOmp	Interspecific	2f	0	NA
2	292	AEGaz	ALBOmp	Interspecific	2f	0	NA
2	293	AEGaz	ALBOmp	Interspecific	2f	0	NA
2	294	AEGaz	ALBOmp	Interspecific	3f	0	NA
2	295	AEGaz	ALBOmp	Interspecific	3f	0	NA
2	296	AEGaz	ALBOmp	Interspecific	3f	0	NA
2	297	AEGaz	ALBOmp	Interspecific	3f	0	NA
2	298	AEGaz	ALBOmp	Interspecific	3f	0	NA
2	299	AEGaz	ALBOmp	Interspecific	4f	0	NA
2	300	AEGaz	ALBOmp	Interspecific	4f	0	NA
2	301	AEGaz	ALBOmp	Interspecific	4f	0	NA
2	302	AEGaz	ALBOmp	Interspecific	4f	0	NA
2	303	AEGaz	ALBOmp	Interspecific	4f	0	NA
2	304	AEGaz	ALBOmp	Interspecific	5f	0	NA
2	305	AEGaz	ALBOmp	Interspecific	5f	0	NA
2	306	AEGaz	ALBOmp	Interspecific	5f	0	NA
2	307	AEGaz	ALBOmp	Interspecific	5f	0	NA
2	308	AEGaz	ALBOmp	Interspecific	5f	0	NA
2	309	AEGliv	ALBOcol	Interspecific	1g	0	NA
2	310	AEGliv	ALBOcol	Interspecific	1g	0	NA
2	311	AEGliv	ALBOcol	Interspecific	1g	0	NA
2	312	AEGliv	ALBOcol	Interspecific	1g	0	NA
2	313	AEGliv	ALBOcol	Interspecific	1g	NA	NA
2	314	AEGliv	ALBOcol	Interspecific	2g	0	NA
2	315	AEGliv	ALBOcol	Interspecific	2g	0	NA
2	316	AEGliv	ALBOcol	Interspecific	2g	0	NA
2	317	AEGliv	ALBOcol	Interspecific	2g	0	NA
2	318	AEGliv	ALBOcol	Interspecific	2g	0	NA
2	319	AEGliv	ALBOcol	Interspecific	3g	0	NA
2	320	AEGliv	ALBOcol	Interspecific	3g	0	NA
2	321	AEGliv	ALBOcol	Interspecific	3g	0	NA
2	322	AEGliv	ALBOcol	Interspecific	3g	0	NA
2	323	AEGliv	ALBOcol	Interspecific	3g	0	NA
2	324	AEGcol	ALBOcol	Interspecific	1h	0	NA
2	325	AEGcol	ALBOcol	Interspecific	1h	0	NA
2	326	AEGcol	ALBOcol	Interspecific	1h	0	NA
2	327	AEGcol	ALBOcol	Interspecific	1h	0	NA
2	328	AEGcol	ALBOcol	Interspecific	1h	NA	NA
2	329	AEGcol	ALBOcol	Interspecific	2h	0	NA
2	330	AEGcol	ALBOcol	Interspecific	2h	0	NA
2	331	AEGcol	ALBOcol	Interspecific	2h	0	NA
2	332	AEGcol	ALBOcol	Interspecific	2h	0	NA
2	333	AEGcol	ALBOcol	Interspecific	2h	0	NA
2	334	AEGcol	ALBOcol	Interspecific	3h	0	NA
2	335	AEGcol	ALBOcol	Interspecific	3h	0	NA
2	336	AEGcol	ALBOcol	Interspecific	3h	0	NA
2	337	AEGcol	ALBOcol	Interspecific	3h	0	NA
2	338	AEGcol	ALBOcol	Interspecific	3h	0	NA
2	339	AEGaz	ALBOcol	Interspecific	1i	0	NA
2	340	AEGaz	ALBOcol	Interspecific	1i	0	NA
2	341	AEGaz	ALBOcol	Interspecific	1i	0	NA
2	342	AEGaz	ALBOcol	Interspecific	1i	0	NA
2	343	AEGaz	ALBOcol	Interspecific	1i	0	NA
2	344	AEGaz	ALBOcol	Interspecific	2i	1	NA
2	345	AEGaz	ALBOcol	Interspecific	2i	0	NA
2	346	AEGaz	ALBOcol	Interspecific	2i	0	NA
2	347	AEGaz	ALBOcol	Interspecific	2i	0	NA
2	348	AEGaz	ALBOcol	Interspecific	2i	0	NA
2	349	AEGaz	ALBOcol	Interspecific	3i	0	NA
2	350	AEGaz	ALBOcol	Interspecific	3i	0	NA
2	351	AEGaz	ALBOcol	Interspecific	3i	1	NA
2	352	AEGaz	ALBOcol	Interspecific	3i	0	NA
2	353	AEGaz	ALBOcol	Interspecific	3i	0	NA

## Sheet: Behavioural Observations
Observation_Name	Cross	Experimental_Block	Timing_Block	Date	Female	Male	Cross_Type	Experimenter	Latency_First_Attempt_s	Time2nd_s	Time3rd_s	Time4th_s	Time5th_s	Time6th_s	Time7th_s	Time8th_s	Time9th_s	Time10th_s	Time11th_s	Time12th_s	Time13th_s	Time14th_s	Time15th_s	Time16th_s	Time17th_s	Time18th_s	Time19th_s	Time20th_s	Time21st_s	Time22nd_s	Time23rd_s	Time24th_s	Time25th_s	Time26th_s	Time27th_s	Time28th_s	Time29th_s	Time30th_s	Time31st_s	Time32nd_s	Time33rd_s	Time34th_s	Time35th_s	Time36th_s	Time37th_s	Time38th_s	Time39th_s	Time40th_s	Time41st_s
AZ_AZ_4e_B2	AEG[AZ]~AEG[AZ]	2	2	2023-03-15	AEGaz	AEGaz	Intraspecific	MV	22	36	46	47	48	53	54	60	63	64	65	67	68	76	79	82	84	87	88	95	96	98	99	101	102	103	104	105	108	109	111	112	113	114	115	116	117	118	119	120	121
AZ_MP_10f_B2	AEG[AZ]~ALBO[MP]	2	2	2023-03-16	AEGaz	ALBOmp	Interspecific	MV	3	10	30	40	41	46	48	52	53	63	64	65	67	68	69	71	72	78	80	89	92	94	95	97	101	110	118	121	122	123	131	143	146	154	159	166	171	174	175	178	181
AZ_MP_9e_B2	AEG[AZ]~ALBO[MP]	2	3	2023-03-15	AEGaz	ALBOmp	Interspecific	MV	28	34	52	53	57	70	74	76	90	101	120	121	130	136	139	142	147	148	149	176	179	183	190	191	208	228	NA	NA	NA	NA	NA	NA	NA	NA	NA	NA	NA	NA	NA	NA	NA
COL_MP_2e	AEG[COL]~ALBO[MP]	2	1	2023-03-15	AEGcol	ALBOmp	Interspecific	MV	26	31	37	48	52	55	64	78	80	85	90	98	116	120	139	149	154	178	183	NA	NA	NA	NA	NA	NA	NA	NA	NA	NA	NA	NA	NA	NA	NA	NA	NA	NA	NA	NA	NA	NA
AZ_MP_6f_B2	AEG[AZ]~ALBO[MP]	2	2	2023-03-16	AEGaz	ALBOmp	Interspecific	MV	25	135	158	159	162	167	170	181	182	191	194	195	196	202	204	226	234	NA	NA	NA	NA	NA	NA	NA	NA	NA	NA	NA	NA	NA	NA	NA	NA	NA	NA	NA	NA	NA	NA	NA	NA
COL_MP_6e	AEG[COL]~ALBO[MP]	2	1	2023-03-15	AEGcol	ALBOmp	Interspecific	MV	5	7	10	12	16	37	124	131	133	136	146	153	168	179	194	230	NA	NA	NA	NA	NA	NA	NA	NA	NA	NA	NA	NA	NA	NA	NA	NA	NA	NA	NA	NA	NA	NA	NA	NA	NA
AZ_MP_5e_B2	AEG[AZ]~ALBO[MP]	2	3	2023-03-15	AEGaz	ALBOmp	Interspecific	MV	11	25	31	42	47	50	51	54	63	66	68	83	84	134	171	177	NA	NA	NA	NA	NA	NA	NA	NA	NA	NA	NA	NA	NA	NA	NA	NA	NA	NA	NA	NA	NA	NA	NA	NA	NA
AZ_MP_8e_B2	AEG[AZ]~ALBO[MP]	2	3	2023-03-15	AEGaz	ALBOmp	Interspecific	MV	23	25	34	38	51	71	78	135	139	148	160	167	175	184	215	226	NA	NA	NA	NA	NA	NA	NA	NA	NA	NA	NA	NA	NA	NA	NA	NA	NA	NA	NA	NA	NA	NA	NA	NA	NA
AZ_MP_6d_B2	AEG[AZ]~ALBO[MP]	2	5	2023-03-14	AEGaz	ALBOmp	Interspecific	MV	36	39	42	46	55	61	77	79	97	116	166	169	176	182	190	NA	NA	NA	NA	NA	NA	NA	NA	NA	NA	NA	NA	NA	NA	NA	NA	NA	NA	NA	NA	NA	NA	NA	NA	NA	NA
AZ_MP_9f_B2	AEG[AZ]~ALBO[MP]	2	2	2023-03-16	AEGaz	ALBOmp	Interspecific	MV	15	16	17	20	28	30	37	38	46	49	50	53	56	78	87	NA	NA	NA	NA	NA	NA	NA	NA	NA	NA	NA	NA	NA	NA	NA	NA	NA	NA	NA	NA	NA	NA	NA	NA	NA	NA
AZ_MP_4e_B2	AEG[AZ]~ALBO[MP]	2	3	2023-03-15	AEGaz	ALBOmp	Interspecific	MV	13	25	32	58	145	147	151	157	164	171	189	193	197	225	NA	NA	NA	NA	NA	NA	NA	NA	NA	NA	NA	NA	NA	NA	NA	NA	NA	NA	NA	NA	NA	NA	NA	NA	NA	NA	NA
AZ_MP_6e_B2	AEG[AZ]~ALBO[MP]	2	3	2023-03-15	AEGaz	ALBOmp	Interspecific	MV	8	10	17	25	29	34	49	52	55	62	72	77	220	228	NA	NA	NA	NA	NA	NA	NA	NA	NA	NA	NA	NA	NA	NA	NA	NA	NA	NA	NA	NA	NA	NA	NA	NA	NA	NA	NA
AZ_MP_2d_B2	AEG[AZ]~ALBO[MP]	2	5	2023-03-14	AEGaz	ALBOmp	Interspecific	MV	140	147	151	156	167	179	189	191	196	220	225	231	236	NA	NA	NA	NA	NA	NA	NA	NA	NA	NA	NA	NA	NA	NA	NA	NA	NA	NA	NA	NA	NA	NA	NA	NA	NA	NA	NA	NA
AZ_MP_4f_B2	AEG[AZ]~ALBO[MP]	2	2	2023-03-16	AEGaz	ALBOmp	Interspecific	MV	11	13	63	64	88	90	91	92	93	94	95	97	101	NA	NA	NA	NA	NA	NA	NA	NA	NA	NA	NA	NA	NA	NA	NA	NA	NA	NA	NA	NA	NA	NA	NA	NA	NA	NA	NA	NA
AZ_MP_7f_B2	AEG[AZ]~ALBO[MP]	2	2	2023-03-16	AEGaz	ALBOmp	Interspecific	MV	3	45	69	82	90	93	97	108	111	138	153	158	177	NA	NA	NA	NA	NA	NA	NA	NA	NA	NA	NA	NA	NA	NA	NA	NA	NA	NA	NA	NA	NA	NA	NA	NA	NA	NA	NA	NA
AZ_AZ_10d_B1	AEG[AZ]~AEG[AZ]	3	1	2023-03-14	AEGaz	AEGaz	Intraspecific	MV	4	43	72	128	148	150	152	154	158	161	196	199	NA	NA	NA	NA	NA	NA	NA	NA	NA	NA	NA	NA	NA	NA	NA	NA	NA	NA	NA	NA	NA	NA	NA	NA	NA	NA	NA	NA	NA
AZ_AZ_4f_B2	AEG[AZ]~AEG[AZ]	2	1	2023-03-16	AEGaz	AEGaz	Intraspecific	MV	6	19	21	22	26	40	41	47	52	53	65	75	NA	NA	NA	NA	NA	NA	NA	NA	NA	NA	NA	NA	NA	NA	NA	NA	NA	NA	NA	NA	NA	NA	NA	NA	NA	NA	NA	NA	NA
AZ_AZ_8f_B1	AEG[AZ]~AEG[AZ]	3	3	2023-03-16	AEGaz	AEGaz	Intraspecific	MV	28	29	30	34	41	176	178	202	207	214	219	224	NA	NA	NA	NA	NA	NA	NA	NA	NA	NA	NA	NA	NA	NA	NA	NA	NA	NA	NA	NA	NA	NA	NA	NA	NA	NA	NA	NA	NA
AZ_MP_4d_B2	AEG[AZ]~ALBO[MP]	2	5	2023-03-14	AEGaz	ALBOmp	Interspecific	MV	46	51	52	53	57	70	73	76	79	86	93	NA	NA	NA	NA	NA	NA	NA	NA	NA	NA	NA	NA	NA	NA	NA	NA	NA	NA	NA	NA	NA	NA	NA	NA	NA	NA	NA	NA	NA	NA
AZ_MP_1c	AEG[AZ]~ALBO[MP]	1	1	2023-03-02	AEGaz	ALBOmp	Interspecific	MV	24	41	47	110	117	126	149	161	195	205	NA	NA	NA	NA	NA	NA	NA	NA	NA	NA	NA	NA	NA	NA	NA	NA	NA	NA	NA	NA	NA	NA	NA	NA	NA	NA	NA	NA	NA	NA	NA
AZ_AZ_2d_B2	AEG[AZ]~AEG[AZ]	2	4	2023-03-14	AEGaz	AEGaz	Intraspecific	MV	37	41	85	101	113	124	128	135	143	167	NA	NA	NA	NA	NA	NA	NA	NA	NA	NA	NA	NA	NA	NA	NA	NA	NA	NA	NA	NA	NA	NA	NA	NA	NA	NA	NA	NA	NA	NA	NA
AZ_MP_7d_B2	AEG[AZ]~ALBO[MP]	2	5	2023-03-14	AEGaz	ALBOmp	Interspecific	MV	47	50	58	64	84	106	110	119	124	139	NA	NA	NA	NA	NA	NA	NA	NA	NA	NA	NA	NA	NA	NA	NA	NA	NA	NA	NA	NA	NA	NA	NA	NA	NA	NA	NA	NA	NA	NA	NA
AZ_MP_9d_B2	AEG[AZ]~ALBO[MP]	2	5	2023-03-14	AEGaz	ALBOmp	Interspecific	MV	6	25	33	41	48	67	103	110	143	148	NA	NA	NA	NA	NA	NA	NA	NA	NA	NA	NA	NA	NA	NA	NA	NA	NA	NA	NA	NA	NA	NA	NA	NA	NA	NA	NA	NA	NA	NA	NA
AZ_MP_10e_B2	AEG[AZ]~ALBO[MP]	2	3	2023-03-15	AEGaz	ALBOmp	Interspecific	MV	55	59	64	107	159	168	180	185	202	207	NA	NA	NA	NA	NA	NA	NA	NA	NA	NA	NA	NA	NA	NA	NA	NA	NA	NA	NA	NA	NA	NA	NA	NA	NA	NA	NA	NA	NA	NA	NA
AZ_AZ_8e_B1	AEG[AZ]~AEG[AZ]	3	4	2023-03-15	AEGaz	AEGaz	Intraspecific	MV	6	10	11	36	37	38	39	54	75	80	NA	NA	NA	NA	NA	NA	NA	NA	NA	NA	NA	NA	NA	NA	NA	NA	NA	NA	NA	NA	NA	NA	NA	NA	NA	NA	NA	NA	NA	NA	NA
AZ_MP_9c	AEG[AZ]~ALBO[MP]	1	1	2023-03-02	AEGaz	ALBOmp	Interspecific	MV	74	82	86	91	94	100	117	146	146	NA	NA	NA	NA	NA	NA	NA	NA	NA	NA	NA	NA	NA	NA	NA	NA	NA	NA	NA	NA	NA	NA	NA	NA	NA	NA	NA	NA	NA	NA	NA	NA
AZ_MP_3f_B2	AEG[AZ]~ALBO[MP]	2	2	2023-03-16	AEGaz	ALBOmp	Interspecific	MV	35	60	70	71	74	79	81	82	129	NA	NA	NA	NA	NA	NA	NA	NA	NA	NA	NA	NA	NA	NA	NA	NA	NA	NA	NA	NA	NA	NA	NA	NA	NA	NA	NA	NA	NA	NA	NA	NA
AZ_MP_8f_B2	AEG[AZ]~ALBO[MP]	2	2	2023-03-16	AEGaz	ALBOmp	Interspecific	MV	167	168	170	192	194	196	197	200	227	NA	NA	NA	NA	NA	NA	NA	NA	NA	NA	NA	NA	NA	NA	NA	NA	NA	NA	NA	NA	NA	NA	NA	NA	NA	NA	NA	NA	NA	NA	NA	NA
AZ_MP_4a	AEG[AZ]~ALBO[MP]	1	2	2023-02-28	AEGaz	ALBOmp	Interspecific	MV	21	33	43	45	54	58	68	72	NA	NA	NA	NA	NA	NA	NA	NA	NA	NA	NA	NA	NA	NA	NA	NA	NA	NA	NA	NA	NA	NA	NA	NA	NA	NA	NA	NA	NA	NA	NA	NA	NA
AZ_MP_4c	AEG[AZ]~ALBO[MP]	1	1	2023-03-02	AEGaz	ALBOmp	Interspecific	MV	27	36	43	49	58	64	86	67	NA	NA	NA	NA	NA	NA	NA	NA	NA	NA	NA	NA	NA	NA	NA	NA	NA	NA	NA	NA	NA	NA	NA	NA	NA	NA	NA	NA	NA	NA	NA	NA	NA
AZ_AZ_7d_B1	AEG[AZ]~AEG[AZ]	3	1	2023-03-14	AEGaz	AEGaz	Intraspecific	MV	6	11	14	20	26	29	34	48	NA	NA	NA	NA	NA	NA	NA	NA	NA	NA	NA	NA	NA	NA	NA	NA	NA	NA	NA	NA	NA	NA	NA	NA	NA	NA	NA	NA	NA	NA	NA	NA	NA
AZ_AZ_8d_B1	AEG[AZ]~AEG[AZ]	3	1	2023-03-14	AEGaz	AEGaz	Intraspecific	MV	80	104	109	113	122	NA	132	139	NA	NA	NA	NA	NA	NA	NA	NA	NA	NA	NA	NA	NA	NA	NA	NA	NA	NA	NA	NA	NA	NA	NA	NA	NA	NA	NA	NA	NA	NA	NA	NA	NA
AZ_AZ_7f_B2	AEG[AZ]~AEG[AZ]	2	1	2023-03-16	AEGaz	AEGaz	Intraspecific	MV	4	34	44	46	47	48	53	67	NA	NA	NA	NA	NA	NA	NA	NA	NA	NA	NA	NA	NA	NA	NA	NA	NA	NA	NA	NA	NA	NA	NA	NA	NA	NA	NA	NA	NA	NA	NA	NA	NA
AZ_AZ_10f_B2	AEG[AZ]~AEG[AZ]	2	1	2023-03-16	AEGaz	AEGaz	Intraspecific	MV	20	23	38	40	46	50	63	71	NA	NA	NA	NA	NA	NA	NA	NA	NA	NA	NA	NA	NA	NA	NA	NA	NA	NA	NA	NA	NA	NA	NA	NA	NA	NA	NA	NA	NA	NA	NA	NA	NA
COL_COL_7b	AEG[COL]~AEG[COL]	1	1	2023-03-01	AEGcol	AEGcol	Intraspecific	MV	100	107	116	121	125	136	139	NA	NA	NA	NA	NA	NA	NA	NA	NA	NA	NA	NA	NA	NA	NA	NA	NA	NA	NA	NA	NA	NA	NA	NA	NA	NA	NA	NA	NA	NA	NA	NA	NA	NA
AZ_AZ_10f_B1	AEG[AZ]~AEG[AZ]	3	3	2023-03-16	AEGaz	AEGaz	Intraspecific	MV	8	13	14	22	29	41	44	NA	NA	NA	NA	NA	NA	NA	NA	NA	NA	NA	NA	NA	NA	NA	NA	NA	NA	NA	NA	NA	NA	NA	NA	NA	NA	NA	NA	NA	NA	NA	NA	NA	NA
COL_COL_3a	AEG[COL]~AEG[COL]	1	3	2023-02-28	AEGcol	AEGcol	Intraspecific	MV	15	27	45	79	97	180	NA	NA	NA	NA	NA	NA	NA	NA	NA	NA	NA	NA	NA	NA	NA	NA	NA	NA	NA	NA	NA	NA	NA	NA	NA	NA	NA	NA	NA	NA	NA	NA	NA	NA	NA
COL_COL_7a	AEG[COL]~AEG[COL]	1	3	2023-02-28	AEGcol	AEGcol	Intraspecific	MV	7	11	13	48	58	100	NA	NA	NA	NA	NA	NA	NA	NA	NA	NA	NA	NA	NA	NA	NA	NA	NA	NA	NA	NA	NA	NA	NA	NA	NA	NA	NA	NA	NA	NA	NA	NA	NA	NA	NA
COL_COL_6b	AEG[COL]~AEG[COL]	1	1	2023-03-01	AEGcol	AEGcol	Intraspecific	MV	118	133	155	177	189	195	NA	NA	NA	NA	NA	NA	NA	NA	NA	NA	NA	NA	NA	NA	NA	NA	NA	NA	NA	NA	NA	NA	NA	NA	NA	NA	NA	NA	NA	NA	NA	NA	NA	NA	NA
AZ_MP_3c	AEG[AZ]~ALBO[MP]	1	1	2023-03-02	AEGaz	ALBOmp	Interspecific	MV	3	10	29	163	166	180	NA	NA	NA	NA	NA	NA	NA	NA	NA	NA	NA	NA	NA	NA	NA	NA	NA	NA	NA	NA	NA	NA	NA	NA	NA	NA	NA	NA	NA	NA	NA	NA	NA	NA	NA
COL_MP_5c	AEG[COL]~ALBO[MP]	1	3	2023-03-02	AEGcol	ALBOmp	Interspecific	MV	3	15	225	232	234	238	NA	NA	NA	NA	NA	NA	NA	NA	NA	NA	NA	NA	NA	NA	NA	NA	NA	NA	NA	NA	NA	NA	NA	NA	NA	NA	NA	NA	NA	NA	NA	NA	NA	NA	NA
AZ_AZ_2d_B1	AEG[AZ]~AEG[AZ]	3	1	2023-03-14	AEGaz	AEGaz	Intraspecific	MV	35	62	114	133	156	206	NA	NA	NA	NA	NA	NA	NA	NA	NA	NA	NA	NA	NA	NA	NA	NA	NA	NA	NA	NA	NA	NA	NA	NA	NA	NA	NA	NA	NA	NA	NA	NA	NA	NA	NA
AZ_AZ_4d_B1	AEG[AZ]~AEG[AZ]	3	1	2023-03-14	AEGaz	AEGaz	Intraspecific	MV	23	26	37	45	47	48	NA	NA	NA	NA	NA	NA	NA	NA	NA	NA	NA	NA	NA	NA	NA	NA	NA	NA	NA	NA	NA	NA	NA	NA	NA	NA	NA	NA	NA	NA	NA	NA	NA	NA	NA
AZ_AZ_7d_B2	AEG[AZ]~AEG[AZ]	2	4	2023-03-14	AEGaz	AEGaz	Intraspecific	MV	13	14	15	29	39	45	NA	NA	NA	NA	NA	NA	NA	NA	NA	NA	NA	NA	NA	NA	NA	NA	NA	NA	NA	NA	NA	NA	NA	NA	NA	NA	NA	NA	NA	NA	NA	NA	NA	NA	NA
AZ_AZ_6e_B2	AEG[AZ]~AEG[AZ]	2	2	2023-03-15	AEGaz	AEGaz	Intraspecific	MV	2	11	28	36	39	40	NA	NA	NA	NA	NA	NA	NA	NA	NA	NA	NA	NA	NA	NA	NA	NA	NA	NA	NA	NA	NA	NA	NA	NA	NA	NA	NA	NA	NA	NA	NA	NA	NA	NA	NA
AZ_AZ_7e_B2	AEG[AZ]~AEG[AZ]	2	2	2023-03-15	AEGaz	AEGaz	Intraspecific	MV	43	44	60	63	71	75	NA	NA	NA	NA	NA	NA	NA	NA	NA	NA	NA	NA	NA	NA	NA	NA	NA	NA	NA	NA	NA	NA	NA	NA	NA	NA	NA	NA	NA	NA	NA	NA	NA	NA	NA
AZ_AZ_1f_B2	AEG[AZ]~AEG[AZ]	2	1	2023-03-16	AEGaz	AEGaz	Intraspecific	MV	18	25	28	39	40	48	NA	NA	NA	NA	NA	NA	NA	NA	NA	NA	NA	NA	NA	NA	NA	NA	NA	NA	NA	NA	NA	NA	NA	NA	NA	NA	NA	NA	NA	NA	NA	NA	NA	NA	NA
AZ_AZ_2f_B1	AEG[AZ]~AEG[AZ]	3	3	2023-03-16	AEGaz	AEGaz	Intraspecific	MV	33	41	86	235	236	239	NA	NA	NA	NA	NA	NA	NA	NA	NA	NA	NA	NA	NA	NA	NA	NA	NA	NA	NA	NA	NA	NA	NA	NA	NA	NA	NA	NA	NA	NA	NA	NA	NA	NA	NA
AZ_MP_10a	AEG[AZ]~ALBO[MP]	1	2	2023-02-28	AEGaz	ALBOmp	Interspecific	MV	26	48	53	150	151	NA	NA	NA	NA	NA	NA	NA	NA	NA	NA	NA	NA	NA	NA	NA	NA	NA	NA	NA	NA	NA	NA	NA	NA	NA	NA	NA	NA	NA	NA	NA	NA	NA	NA	NA	NA
COL_MP_10a	AEG[COL]~ALBO[MP]	1	4	2023-02-28	AEGcol	ALBOmp	Interspecific	MV	65	69	73	84	89	NA	NA	NA	NA	NA	NA	NA	NA	NA	NA	NA	NA	NA	NA	NA	NA	NA	NA	NA	NA	NA	NA	NA	NA	NA	NA	NA	NA	NA	NA	NA	NA	NA	NA	NA	NA
COL_COL_3b	AEG[COL]~AEG[COL]	1	1	2023-03-01	AEGcol	AEGcol	Intraspecific	MV	88	99	160	169	177	NA	NA	NA	NA	NA	NA	NA	NA	NA	NA	NA	NA	NA	NA	NA	NA	NA	NA	NA	NA	NA	NA	NA	NA	NA	NA	NA	NA	NA	NA	NA	NA	NA	NA	NA	NA
AZ_MP_6b	AEG[AZ]~ALBO[MP]	1	3	2023-03-01	AEGaz	ALBOmp	Interspecific	MV	23	48	56	60	63	NA	NA	NA	NA	NA	NA	NA	NA	NA	NA	NA	NA	NA	NA	NA	NA	NA	NA	NA	NA	NA	NA	NA	NA	NA	NA	NA	NA	NA	NA	NA	NA	NA	NA	NA	NA
AZ_MP_10c	AEG[AZ]~ALBO[MP]	1	1	2023-03-02	AEGaz	ALBOmp	Interspecific	MV	10	16	28	36	240	NA	NA	NA	NA	NA	NA	NA	NA	NA	NA	NA	NA	NA	NA	NA	NA	NA	NA	NA	NA	NA	NA	NA	NA	NA	NA	NA	NA	NA	NA	NA	NA	NA	NA	NA	NA
AZ_AZ_9d_B1	AEG[AZ]~AEG[AZ]	3	1	2023-03-14	AEGaz	AEGaz	Intraspecific	MV	7	25	27	28	36	NA	NA	NA	NA	NA	NA	NA	NA	NA	NA	NA	NA	NA	NA	NA	NA	NA	NA	NA	NA	NA	NA	NA	NA	NA	NA	NA	NA	NA	NA	NA	NA	NA	NA	NA	NA
AZ_AZ_1d_B2	AEG[AZ]~AEG[AZ]	2	4	2023-03-14	AEGaz	AEGaz	Intraspecific	MV	24	27	35	40	61	NA	NA	NA	NA	NA	NA	NA	NA	NA	NA	NA	NA	NA	NA	NA	NA	NA	NA	NA	NA	NA	NA	NA	NA	NA	NA	NA	NA	NA	NA	NA	NA	NA	NA	NA	NA
COL_COL_1e	AEG[COL]~AEG[COL]	2	1	2023-03-15	AEGcol	AEGcol	Intraspecific	MV	106	109	119	120	122	NA	NA	NA	NA	NA	NA	NA	NA	NA	NA	NA	NA	NA	NA	NA	NA	NA	NA	NA	NA	NA	NA	NA	NA	NA	NA	NA	NA	NA	NA	NA	NA	NA	NA	NA	NA
AZ_AZ_5e_B2	AEG[AZ]~AEG[AZ]	2	2	2023-03-15	AEGaz	AEGaz	Intraspecific	MV	19	20	24	28	36	NA	NA	NA	NA	NA	NA	NA	NA	NA	NA	NA	NA	NA	NA	NA	NA	NA	NA	NA	NA	NA	NA	NA	NA	NA	NA	NA	NA	NA	NA	NA	NA	NA	NA	NA	NA
AZ_MP_7e_B2	AEG[AZ]~ALBO[MP]	2	3	2023-03-15	AEGaz	ALBOmp	Interspecific	MV	49	50	63	233	238	NA	NA	NA	NA	NA	NA	NA	NA	NA	NA	NA	NA	NA	NA	NA	NA	NA	NA	NA	NA	NA	NA	NA	NA	NA	NA	NA	NA	NA	NA	NA	NA	NA	NA	NA	NA
AZ_AZ_8f_B2	AEG[AZ]~AEG[AZ]	2	1	2023-03-16	AEGaz	AEGaz	Intraspecific	MV	5	21	40	43	48	NA	NA	NA	NA	NA	NA	NA	NA	NA	NA	NA	NA	NA	NA	NA	NA	NA	NA	NA	NA	NA	NA	NA	NA	NA	NA	NA	NA	NA	NA	NA	NA	NA	NA	NA	NA
AZ_AZ_3f_B1	AEG[AZ]~AEG[AZ]	3	3	2023-03-16	AEGaz	AEGaz	Intraspecific	MV	10	13	14	23	27	NA	NA	NA	NA	NA	NA	NA	NA	NA	NA	NA	NA	NA	NA	NA	NA	NA	NA	NA	NA	NA	NA	NA	NA	NA	NA	NA	NA	NA	NA	NA	NA	NA	NA	NA	NA
COL_COL_1b	AEG[COL]~AEG[COL]	1	1	2023-03-01	AEGcol	AEGcol	Intraspecific	MV	7	18	28	40	NA	NA	NA	NA	NA	NA	NA	NA	NA	NA	NA	NA	NA	NA	NA	NA	NA	NA	NA	NA	NA	NA	NA	NA	NA	NA	NA	NA	NA	NA	NA	NA	NA	NA	NA	NA	NA
AZ_MP_9b	AEG[AZ]~ALBO[MP]	1	3	2023-03-01	AEGaz	ALBOmp	Interspecific	MV	47	52	60	64	NA	NA	NA	NA	NA	NA	NA	NA	NA	NA	NA	NA	NA	NA	NA	NA	NA	NA	NA	NA	NA	NA	NA	NA	NA	NA	NA	NA	NA	NA	NA	NA	NA	NA	NA	NA	NA
AZ_AZ_6d_B1	AEG[AZ]~AEG[AZ]	3	1	2023-03-14	AEGaz	AEGaz	Intraspecific	MV	4	21	23	25	NA	NA	NA	NA	NA	NA	NA	NA	NA	NA	NA	NA	NA	NA	NA	NA	NA	NA	NA	NA	NA	NA	NA	NA	NA	NA	NA	NA	NA	NA	NA	NA	NA	NA	NA	NA	NA
COL_COL_7d	AEG[COL]~AEG[COL]	2	2	2023-03-14	AEGcol	AEGcol	Intraspecific	MV	3	36	41	42	NA	NA	NA	NA	NA	NA	NA	NA	NA	NA	NA	NA	NA	NA	NA	NA	NA	NA	NA	NA	NA	NA	NA	NA	NA	NA	NA	NA	NA	NA	NA	NA	NA	NA	NA	NA	NA
COL_MP_6d	AEG[COL]~ALBO[MP]	2	3	2023-03-14	AEGcol	ALBOmp	Interspecific	MV	104	114	119	123	NA	NA	NA	NA	NA	NA	NA	NA	NA	NA	NA	NA	NA	NA	NA	NA	NA	NA	NA	NA	NA	NA	NA	NA	NA	NA	NA	NA	NA	NA	NA	NA	NA	NA	NA	NA	NA
COL_MP_7d	AEG[COL]~ALBO[MP]	2	3	2023-03-14	AEGcol	ALBOmp	Interspecific	MV	42	65	76	81	NA	NA	NA	NA	NA	NA	NA	NA	NA	NA	NA	NA	NA	NA	NA	NA	NA	NA	NA	NA	NA	NA	NA	NA	NA	NA	NA	NA	NA	NA	NA	NA	NA	NA	NA	NA	NA
AZ_AZ_5d_B2	AEG[AZ]~AEG[AZ]	2	4	2023-03-14	AEGaz	AEGaz	Intraspecific	MV	100	104	117	218	NA	NA	NA	NA	NA	NA	NA	NA	NA	NA	NA	NA	NA	NA	NA	NA	NA	NA	NA	NA	NA	NA	NA	NA	NA	NA	NA	NA	NA	NA	NA	NA	NA	NA	NA	NA	NA
COL_MP_1e	AEG[COL]~ALBO[MP]	2	1	2023-03-15	AEGcol	ALBOmp	Interspecific	MV	18	25	37	40	NA	NA	NA	NA	NA	NA	NA	NA	NA	NA	NA	NA	NA	NA	NA	NA	NA	NA	NA	NA	NA	NA	NA	NA	NA	NA	NA	NA	NA	NA	NA	NA	NA	NA	NA	NA	NA
AZ_AZ_3e_B2	AEG[AZ]~AEG[AZ]	2	2	2023-03-15	AEGaz	AEGaz	Intraspecific	MV	7	8	10	14	NA	NA	NA	NA	NA	NA	NA	NA	NA	NA	NA	NA	NA	NA	NA	NA	NA	NA	NA	NA	NA	NA	NA	NA	NA	NA	NA	NA	NA	NA	NA	NA	NA	NA	NA	NA	NA
AZ_AZ_9e_B2	AEG[AZ]~AEG[AZ]	2	2	2023-03-15	AEGaz	AEGaz	Intraspecific	MV	13	14	22	29	NA	NA	NA	NA	NA	NA	NA	NA	NA	NA	NA	NA	NA	NA	NA	NA	NA	NA	NA	NA	NA	NA	NA	NA	NA	NA	NA	NA	NA	NA	NA	NA	NA	NA	NA	NA	NA
AZ_AZ_2e_B1	AEG[AZ]~AEG[AZ]	3	4	2023-03-15	AEGaz	AEGaz	Intraspecific	MV	46	49	54	72	NA	NA	NA	NA	NA	NA	NA	NA	NA	NA	NA	NA	NA	NA	NA	NA	NA	NA	NA	NA	NA	NA	NA	NA	NA	NA	NA	NA	NA	NA	NA	NA	NA	NA	NA	NA	NA
AZ_AZ_2f_B2	AEG[AZ]~AEG[AZ]	2	1	2023-03-16	AEGaz	AEGaz	Intraspecific	MV	15	20	24	35	NA	NA	NA	NA	NA	NA	NA	NA	NA	NA	NA	NA	NA	NA	NA	NA	NA	NA	NA	NA	NA	NA	NA	NA	NA	NA	NA	NA	NA	NA	NA	NA	NA	NA	NA	NA	NA
AZ_AZ_3f_B2	AEG[AZ]~AEG[AZ]	2	1	2023-03-16	AEGaz	AEGaz	Intraspecific	MV	23	28	40	29	NA	NA	NA	NA	NA	NA	NA	NA	NA	NA	NA	NA	NA	NA	NA	NA	NA	NA	NA	NA	NA	NA	NA	NA	NA	NA	NA	NA	NA	NA	NA	NA	NA	NA	NA	NA	NA
AZ_AZ_4f_B1	AEG[AZ]~AEG[AZ]	3	3	2023-03-16	AEGaz	AEGaz	Intraspecific	MV	12	13	14	17	NA	NA	NA	NA	NA	NA	NA	NA	NA	NA	NA	NA	NA	NA	NA	NA	NA	NA	NA	NA	NA	NA	NA	NA	NA	NA	NA	NA	NA	NA	NA	NA	NA	NA	NA	NA	NA
AZ_AZ_6f_B1	AEG[AZ]~AEG[AZ]	3	3	2023-03-16	AEGaz	AEGaz	Intraspecific	MV	27	30	37	42	NA	NA	NA	NA	NA	NA	NA	NA	NA	NA	NA	NA	NA	NA	NA	NA	NA	NA	NA	NA	NA	NA	NA	NA	NA	NA	NA	NA	NA	NA	NA	NA	NA	NA	NA	NA	NA
AZ_AZ_2a	AEG[AZ]~AEG[AZ]	1	1	2023-02-28	AEGaz	AEGaz	Intraspecific	MV	16	30	38	NA	NA	NA	NA	NA	NA	NA	NA	NA	NA	NA	NA	NA	NA	NA	NA	NA	NA	NA	NA	NA	NA	NA	NA	NA	NA	NA	NA	NA	NA	NA	NA	NA	NA	NA	NA	NA	NA
AZ_AZ_7a	AEG[AZ]~AEG[AZ]	1	1	2023-02-28	AEGaz	AEGaz	Intraspecific	MV	36	89	99	NA	NA	NA	NA	NA	NA	NA	NA	NA	NA	NA	NA	NA	NA	NA	NA	NA	NA	NA	NA	NA	NA	NA	NA	NA	NA	NA	NA	NA	NA	NA	NA	NA	NA	NA	NA	NA	NA
AZ_MP_2a	AEG[AZ]~ALBO[MP]	1	2	2023-02-28	AEGaz	ALBOmp	Interspecific	MV	12	81	135	NA	NA	NA	NA	NA	NA	NA	NA	NA	NA	NA	NA	NA	NA	NA	NA	NA	NA	NA	NA	NA	NA	NA	NA	NA	NA	NA	NA	NA	NA	NA	NA	NA	NA	NA	NA	NA	NA
AZ_MP_7a	AEG[AZ]~ALBO[MP]	1	2	2023-02-28	AEGaz	ALBOmp	Interspecific	MV	36	45	83	NA	NA	NA	NA	NA	NA	NA	NA	NA	NA	NA	NA	NA	NA	NA	NA	NA	NA	NA	NA	NA	NA	NA	NA	NA	NA	NA	NA	NA	NA	NA	NA	NA	NA	NA	NA	NA	NA
AZ_MP_8b	AEG[AZ]~ALBO[MP]	1	3	2023-03-01	AEGaz	ALBOmp	Interspecific	MV	110	132	140	NA	NA	NA	NA	NA	NA	NA	NA	NA	NA	NA	NA	NA	NA	NA	NA	NA	NA	NA	NA	NA	NA	NA	NA	NA	NA	NA	NA	NA	NA	NA	NA	NA	NA	NA	NA	NA	NA
AZ_MP_10b	AEG[AZ]~ALBO[MP]	1	3	2023-03-01	AEGaz	ALBOmp	Interspecific	MV	149	152	163	NA	NA	NA	NA	NA	NA	NA	NA	NA	NA	NA	NA	NA	NA	NA	NA	NA	NA	NA	NA	NA	NA	NA	NA	NA	NA	NA	NA	NA	NA	NA	NA	NA	NA	NA	NA	NA	NA
AZ_MP_7c	AEG[AZ]~ALBO[MP]	1	1	2023-03-02	AEGaz	ALBOmp	Interspecific	MV	25	34	40	NA	NA	NA	NA	NA	NA	NA	NA	NA	NA	NA	NA	NA	NA	NA	NA	NA	NA	NA	NA	NA	NA	NA	NA	NA	NA	NA	NA	NA	NA	NA	NA	NA	NA	NA	NA	NA	NA
AZ_MP_8c	AEG[AZ]~ALBO[MP]	1	1	2023-03-02	AEGaz	ALBOmp	Interspecific	MV	73	78	80	NA	NA	NA	NA	NA	NA	NA	NA	NA	NA	NA	NA	NA	NA	NA	NA	NA	NA	NA	NA	NA	NA	NA	NA	NA	NA	NA	NA	NA	NA	NA	NA	NA	NA	NA	NA	NA	NA
COL_COL_1c	AEG[COL]~AEG[COL]	1	2	2023-03-02	AEGcol	AEGcol	Intraspecific	MV	27	28	34	NA	NA	NA	NA	NA	NA	NA	NA	NA	NA	NA	NA	NA	NA	NA	NA	NA	NA	NA	NA	NA	NA	NA	NA	NA	NA	NA	NA	NA	NA	NA	NA	NA	NA	NA	NA	NA	NA
AZ_AZ_1d_B1	AEG[AZ]~AEG[AZ]	3	1	2023-03-14	AEGaz	AEGaz	Intraspecific	MV	8	20	24	NA	NA	NA	NA	NA	NA	NA	NA	NA	NA	NA	NA	NA	NA	NA	NA	NA	NA	NA	NA	NA	NA	NA	NA	NA	NA	NA	NA	NA	NA	NA	NA	NA	NA	NA	NA	NA	NA
COL_COL_3d	AEG[COL]~AEG[COL]	2	2	2023-03-14	AEGcol	AEGcol	Intraspecific	MV	5	7	8	NA	NA	NA	NA	NA	NA	NA	NA	NA	NA	NA	NA	NA	NA	NA	NA	NA	NA	NA	NA	NA	NA	NA	NA	NA	NA	NA	NA	NA	NA	NA	NA	NA	NA	NA	NA	NA	NA
COL_COL_4d	AEG[COL]~AEG[COL]	2	2	2023-03-14	AEGcol	AEGcol	Intraspecific	MV	171	175	176	NA	NA	NA	NA	NA	NA	NA	NA	NA	NA	NA	NA	NA	NA	NA	NA	NA	NA	NA	NA	NA	NA	NA	NA	NA	NA	NA	NA	NA	NA	NA	NA	NA	NA	NA	NA	NA	NA
COL_COL_8d	AEG[COL]~AEG[COL]	2	2	2023-03-14	AEGcol	AEGcol	Intraspecific	MV	28	156	195	NA	NA	NA	NA	NA	NA	NA	NA	NA	NA	NA	NA	NA	NA	NA	NA	NA	NA	NA	NA	NA	NA	NA	NA	NA	NA	NA	NA	NA	NA	NA	NA	NA	NA	NA	NA	NA	NA
AZ_AZ_9d_B2	AEG[AZ]~AEG[AZ]	2	4	2023-03-14	AEGaz	AEGaz	Intraspecific	MV	12	16	23	NA	NA	NA	NA	NA	NA	NA	NA	NA	NA	NA	NA	NA	NA	NA	NA	NA	NA	NA	NA	NA	NA	NA	NA	NA	NA	NA	NA	NA	NA	NA	NA	NA	NA	NA	NA	NA	NA
AZ_MP_5d_B2	AEG[AZ]~ALBO[MP]	2	5	2023-03-14	AEGaz	ALBOmp	Interspecific	MV	66	68	81	NA	NA	NA	NA	NA	NA	NA	NA	NA	NA	NA	NA	NA	NA	NA	NA	NA	NA	NA	NA	NA	NA	NA	NA	NA	NA	NA	NA	NA	NA	NA	NA	NA	NA	NA	NA	NA	NA
COL_MP_5e	AEG[COL]~ALBO[MP]	2	1	2023-03-15	AEGcol	ALBOmp	Interspecific	MV	50	64	70	NA	NA	NA	NA	NA	NA	NA	NA	NA	NA	NA	NA	NA	NA	NA	NA	NA	NA	NA	NA	NA	NA	NA	NA	NA	NA	NA	NA	NA	NA	NA	NA	NA	NA	NA	NA	NA	NA
AZ_AZ_10e_B2	AEG[AZ]~AEG[AZ]	2	2	2023-03-15	AEGaz	AEGaz	Intraspecific	MV	9	14	22	NA	NA	NA	NA	NA	NA	NA	NA	NA	NA	NA	NA	NA	NA	NA	NA	NA	NA	NA	NA	NA	NA	NA	NA	NA	NA	NA	NA	NA	NA	NA	NA	NA	NA	NA	NA	NA	NA
AZ_AZ_1e_B1	AEG[AZ]~AEG[AZ]	3	4	2023-03-15	AEGaz	AEGaz	Intraspecific	MV	15	21	28	NA	NA	NA	NA	NA	NA	NA	NA	NA	NA	NA	NA	NA	NA	NA	NA	NA	NA	NA	NA	NA	NA	NA	NA	NA	NA	NA	NA	NA	NA	NA	NA	NA	NA	NA	NA	NA	NA
AZ_AZ_5e_B1	AEG[AZ]~AEG[AZ]	3	4	2023-03-15	AEGaz	AEGaz	Intraspecific	MV	9	13	15	NA	NA	NA	NA	NA	NA	NA	NA	NA	NA	NA	NA	NA	NA	NA	NA	NA	NA	NA	NA	NA	NA	NA	NA	NA	NA	NA	NA	NA	NA	NA	NA	NA	NA	NA	NA	NA	NA
AZ_AZ_1f_B1	AEG[AZ]~AEG[AZ]	3	3	2023-03-16	AEGaz	AEGaz	Intraspecific	MV	23	25	26	NA	NA	NA	NA	NA	NA	NA	NA	NA	NA	NA	NA	NA	NA	NA	NA	NA	NA	NA	NA	NA	NA	NA	NA	NA	NA	NA	NA	NA	NA	NA	NA	NA	NA	NA	NA	NA	NA
AZ_AZ_5f_B1	AEG[AZ]~AEG[AZ]	3	3	2023-03-16	AEGaz	AEGaz	Intraspecific	MV	26	51	84	NA	NA	NA	NA	NA	NA	NA	NA	NA	NA	NA	NA	NA	NA	NA	NA	NA	NA	NA	NA	NA	NA	NA	NA	NA	NA	NA	NA	NA	NA	NA	NA	NA	NA	NA	NA	NA	NA
AZ_AZ_3a	AEG[AZ]~AEG[AZ]	1	1	2023-02-28	AEGaz	AEGaz	Intraspecific	MV	24	29	NA	NA	NA	NA	NA	NA	NA	NA	NA	NA	NA	NA	NA	NA	NA	NA	NA	NA	NA	NA	NA	NA	NA	NA	NA	NA	NA	NA	NA	NA	NA	NA	NA	NA	NA	NA	NA	NA	NA
AZ_MP_3a	AEG[AZ]~ALBO[MP]	1	2	2023-02-28	AEGaz	ALBOmp	Interspecific	MV	6	88	NA	NA	NA	NA	NA	NA	NA	NA	NA	NA	NA	NA	NA	NA	NA	NA	NA	NA	NA	NA	NA	NA	NA	NA	NA	NA	NA	NA	NA	NA	NA	NA	NA	NA	NA	NA	NA	NA	NA
COL_COL_10a	AEG[COL]~AEG[COL]	1	3	2023-02-28	AEGcol	AEGcol	Intraspecific	MV	7	11	NA	NA	NA	NA	NA	NA	NA	NA	NA	NA	NA	NA	NA	NA	NA	NA	NA	NA	NA	NA	NA	NA	NA	NA	NA	NA	NA	NA	NA	NA	NA	NA	NA	NA	NA	NA	NA	NA	NA
COL_MP_2a	AEG[COL]~ALBO[MP]	1	4	2023-02-28	AEGcol	ALBOmp	Interspecific	MV	99	136	NA	NA	NA	NA	NA	NA	NA	NA	NA	NA	NA	NA	NA	NA	NA	NA	NA	NA	NA	NA	NA	NA	NA	NA	NA	NA	NA	NA	NA	NA	NA	NA	NA	NA	NA	NA	NA	NA	NA
COL_MP_3a	AEG[COL]~ALBO[MP]	1	4	2023-02-28	AEGcol	ALBOmp	Interspecific	MV	73	212	NA	NA	NA	NA	NA	NA	NA	NA	NA	NA	NA	NA	NA	NA	NA	NA	NA	NA	NA	NA	NA	NA	NA	NA	NA	NA	NA	NA	NA	NA	NA	NA	NA	NA	NA	NA	NA	NA	NA
COL_MP_4a	AEG[COL]~ALBO[MP]	1	4	2023-02-28	AEGcol	ALBOmp	Interspecific	MV	123	151	NA	NA	NA	NA	NA	NA	NA	NA	NA	NA	NA	NA	NA	NA	NA	NA	NA	NA	NA	NA	NA	NA	NA	NA	NA	NA	NA	NA	NA	NA	NA	NA	NA	NA	NA	NA	NA	NA	NA
COL_MP_6b	AEG[COL]~ALBO[MP]	1	2	2023-03-01	AEGcol	ALBOmp	Interspecific	MV	36	41	NA	NA	NA	NA	NA	NA	NA	NA	NA	NA	NA	NA	NA	NA	NA	NA	NA	NA	NA	NA	NA	NA	NA	NA	NA	NA	NA	NA	NA	NA	NA	NA	NA	NA	NA	NA	NA	NA	NA
COL_MP_10b	AEG[COL]~ALBO[MP]	1	2	2023-03-01	AEGcol	ALBOmp	Interspecific	MV	51	55	NA	NA	NA	NA	NA	NA	NA	NA	NA	NA	NA	NA	NA	NA	NA	NA	NA	NA	NA	NA	NA	NA	NA	NA	NA	NA	NA	NA	NA	NA	NA	NA	NA	NA	NA	NA	NA	NA	NA
AZ_MP_3b	AEG[AZ]~ALBO[MP]	1	3	2023-03-01	AEGaz	ALBOmp	Interspecific	MV	24	240	NA	NA	NA	NA	NA	NA	NA	NA	NA	NA	NA	NA	NA	NA	NA	NA	NA	NA	NA	NA	NA	NA	NA	NA	NA	NA	NA	NA	NA	NA	NA	NA	NA	NA	NA	NA	NA	NA	NA
AZ_MP_4b	AEG[AZ]~ALBO[MP]	1	3	2023-03-01	AEGaz	ALBOmp	Interspecific	MV	60	62	NA	NA	NA	NA	NA	NA	NA	NA	NA	NA	NA	NA	NA	NA	NA	NA	NA	NA	NA	NA	NA	NA	NA	NA	NA	NA	NA	NA	NA	NA	NA	NA	NA	NA	NA	NA	NA	NA	NA
COL_COL_7c	AEG[COL]~AEG[COL]	1	2	2023-03-02	AEGcol	AEGcol	Intraspecific	MV	13	29	NA	NA	NA	NA	NA	NA	NA	NA	NA	NA	NA	NA	NA	NA	NA	NA	NA	NA	NA	NA	NA	NA	NA	NA	NA	NA	NA	NA	NA	NA	NA	NA	NA	NA	NA	NA	NA	NA	NA
COL_MP_4c	AEG[COL]~ALBO[MP]	1	3	2023-03-02	AEGcol	ALBOmp	Interspecific	MV	31	83	NA	NA	NA	NA	NA	NA	NA	NA	NA	NA	NA	NA	NA	NA	NA	NA	NA	NA	NA	NA	NA	NA	NA	NA	NA	NA	NA	NA	NA	NA	NA	NA	NA	NA	NA	NA	NA	NA	NA
AZ_AZ_5d_B1	AEG[AZ]~AEG[AZ]	3	1	2023-03-14	AEGaz	AEGaz	Intraspecific	MV	36	38	NA	NA	NA	NA	NA	NA	NA	NA	NA	NA	NA	NA	NA	NA	NA	NA	NA	NA	NA	NA	NA	NA	NA	NA	NA	NA	NA	NA	NA	NA	NA	NA	NA	NA	NA	NA	NA	NA	NA
COL_COL_5d	AEG[COL]~AEG[COL]	2	2	2023-03-14	AEGcol	AEGcol	Intraspecific	MV	32	35	NA	NA	NA	NA	NA	NA	NA	NA	NA	NA	NA	NA	NA	NA	NA	NA	NA	NA	NA	NA	NA	NA	NA	NA	NA	NA	NA	NA	NA	NA	NA	NA	NA	NA	NA	NA	NA	NA	NA
COL_COL_9d	AEG[COL]~AEG[COL]	2	2	2023-03-14	AEGcol	AEGcol	Intraspecific	MV	22	24	NA	NA	NA	NA	NA	NA	NA	NA	NA	NA	NA	NA	NA	NA	NA	NA	NA	NA	NA	NA	NA	NA	NA	NA	NA	NA	NA	NA	NA	NA	NA	NA	NA	NA	NA	NA	NA	NA	NA
COL_COL_10d	AEG[COL]~AEG[COL]	2	2	2023-03-14	AEGcol	AEGcol	Intraspecific	MV	18	183	NA	NA	NA	NA	NA	NA	NA	NA	NA	NA	NA	NA	NA	NA	NA	NA	NA	NA	NA	NA	NA	NA	NA	NA	NA	NA	NA	NA	NA	NA	NA	NA	NA	NA	NA	NA	NA	NA	NA
COL_MP_2d	AEG[COL]~ALBO[MP]	2	3	2023-03-14	AEGcol	ALBOmp	Interspecific	MV	184	190	NA	NA	NA	NA	NA	NA	NA	NA	NA	NA	NA	NA	NA	NA	NA	NA	NA	NA	NA	NA	NA	NA	NA	NA	NA	NA	NA	NA	NA	NA	NA	NA	NA	NA	NA	NA	NA	NA	NA
COL_MP_8d	AEG[COL]~ALBO[MP]	2	3	2023-03-14	AEGcol	ALBOmp	Interspecific	MV	25	49	NA	NA	NA	NA	NA	NA	NA	NA	NA	NA	NA	NA	NA	NA	NA	NA	NA	NA	NA	NA	NA	NA	NA	NA	NA	NA	NA	NA	NA	NA	NA	NA	NA	NA	NA	NA	NA	NA	NA
AZ_AZ_4d_B2	AEG[AZ]~AEG[AZ]	2	4	2023-03-14	AEGaz	AEGaz	Intraspecific	MV	32	38	NA	NA	NA	NA	NA	NA	NA	NA	NA	NA	NA	NA	NA	NA	NA	NA	NA	NA	NA	NA	NA	NA	NA	NA	NA	NA	NA	NA	NA	NA	NA	NA	NA	NA	NA	NA	NA	NA	NA
AZ_AZ_6d_B2	AEG[AZ]~AEG[AZ]	2	4	2023-03-14	AEGaz	AEGaz	Intraspecific	MV	21	25	NA	NA	NA	NA	NA	NA	NA	NA	NA	NA	NA	NA	NA	NA	NA	NA	NA	NA	NA	NA	NA	NA	NA	NA	NA	NA	NA	NA	NA	NA	NA	NA	NA	NA	NA	NA	NA	NA	NA
COL_MP_3e	AEG[COL]~ALBO[MP]	2	1	2023-03-15	AEGcol	ALBOmp	Interspecific	MV	166	174	NA	NA	NA	NA	NA	NA	NA	NA	NA	NA	NA	NA	NA	NA	NA	NA	NA	NA	NA	NA	NA	NA	NA	NA	NA	NA	NA	NA	NA	NA	NA	NA	NA	NA	NA	NA	NA	NA	NA
COL_MP_7e	AEG[COL]~ALBO[MP]	2	1	2023-03-15	AEGcol	ALBOmp	Interspecific	MV	8	16	NA	NA	NA	NA	NA	NA	NA	NA	NA	NA	NA	NA	NA	NA	NA	NA	NA	NA	NA	NA	NA	NA	NA	NA	NA	NA	NA	NA	NA	NA	NA	NA	NA	NA	NA	NA	NA	NA	NA
AZ_AZ_1e_B2	AEG[AZ]~AEG[AZ]	2	2	2023-03-15	AEGaz	AEGaz	Intraspecific	MV	41	47	NA	NA	NA	NA	NA	NA	NA	NA	NA	NA	NA	NA	NA	NA	NA	NA	NA	NA	NA	NA	NA	NA	NA	NA	NA	NA	NA	NA	NA	NA	NA	NA	NA	NA	NA	NA	NA	NA	NA
AZ_AZ_2e_B2	AEG[AZ]~AEG[AZ]	2	2	2023-03-15	AEGaz	AEGaz	Intraspecific	MV	21	27	NA	NA	NA	NA	NA	NA	NA	NA	NA	NA	NA	NA	NA	NA	NA	NA	NA	NA	NA	NA	NA	NA	NA	NA	NA	NA	NA	NA	NA	NA	NA	NA	NA	NA	NA	NA	NA	NA	NA
AZ_AZ_8e_B2	AEG[AZ]~AEG[AZ]	2	2	2023-03-15	AEGaz	AEGaz	Intraspecific	MV	20	25	NA	NA	NA	NA	NA	NA	NA	NA	NA	NA	NA	NA	NA	NA	NA	NA	NA	NA	NA	NA	NA	NA	NA	NA	NA	NA	NA	NA	NA	NA	NA	NA	NA	NA	NA	NA	NA	NA	NA
AZ_MP_3e_B2	AEG[AZ]~ALBO[MP]	2	3	2023-03-15	AEGaz	ALBOmp	Interspecific	MV	25	43	NA	NA	NA	NA	NA	NA	NA	NA	NA	NA	NA	NA	NA	NA	NA	NA	NA	NA	NA	NA	NA	NA	NA	NA	NA	NA	NA	NA	NA	NA	NA	NA	NA	NA	NA	NA	NA	NA	NA
AZ_AZ_6e_B1	AEG[AZ]~AEG[AZ]	3	4	2023-03-15	AEGaz	AEGaz	Intraspecific	MV	16	110	NA	NA	NA	NA	NA	NA	NA	NA	NA	NA	NA	NA	NA	NA	NA	NA	NA	NA	NA	NA	NA	NA	NA	NA	NA	NA	NA	NA	NA	NA	NA	NA	NA	NA	NA	NA	NA	NA	NA
AZ_AZ_9e_B1	AEG[AZ]~AEG[AZ]	3	4	2023-03-15	AEGaz	AEGaz	Intraspecific	MV	52	57	NA	NA	NA	NA	NA	NA	NA	NA	NA	NA	NA	NA	NA	NA	NA	NA	NA	NA	NA	NA	NA	NA	NA	NA	NA	NA	NA	NA	NA	NA	NA	NA	NA	NA	NA	NA	NA	NA	NA
AZ_AZ_10e_B1	AEG[AZ]~AEG[AZ]	3	4	2023-03-15	AEGaz	AEGaz	Intraspecific	MV	130	137	NA	NA	NA	NA	NA	NA	NA	NA	NA	NA	NA	NA	NA	NA	NA	NA	NA	NA	NA	NA	NA	NA	NA	NA	NA	NA	NA	NA	NA	NA	NA	NA	NA	NA	NA	NA	NA	NA	NA
AZ_AZ_9f_B2	AEG[AZ]~AEG[AZ]	2	1	2023-03-16	AEGaz	AEGaz	Intraspecific	MV	16	25	27	NA	NA	NA	NA	NA	NA	NA	NA	NA	NA	NA	NA	NA	NA	NA	NA	NA	NA	NA	NA	NA	NA	NA	NA	NA	NA	NA	NA	NA	NA	NA	NA	NA	NA	NA	NA	NA	NA
AZ_AZ_7f_B1	AEG[AZ]~AEG[AZ]	3	3	2023-03-16	AEGaz	AEGaz	Intraspecific	MV	29	33	NA	NA	NA	NA	NA	NA	NA	NA	NA	NA	NA	NA	NA	NA	NA	NA	NA	NA	NA	NA	NA	NA	NA	NA	NA	NA	NA	NA	NA	NA	NA	NA	NA	NA	NA	NA	NA	NA	NA
AZ_AZ_4a	AEG[AZ]~AEG[AZ]	1	1	2023-02-28	AEGaz	AEGaz	Intraspecific	MV	21	NA	NA	NA	NA	NA	NA	NA	NA	NA	NA	NA	NA	NA	NA	NA	NA	NA	NA	NA	NA	NA	NA	NA	NA	NA	NA	NA	NA	NA	NA	NA	NA	NA	NA	NA	NA	NA	NA	NA	NA
AZ_AZ_8a	AEG[AZ]~AEG[AZ]	1	1	2023-02-28	AEGaz	AEGaz	Intraspecific	MV	20	NA	NA	NA	NA	NA	NA	NA	NA	NA	NA	NA	NA	NA	NA	NA	NA	NA	NA	NA	NA	NA	NA	NA	NA	NA	NA	NA	NA	NA	NA	NA	NA	NA	NA	NA	NA	NA	NA	NA	NA
AZ_MP_1a	AEG[AZ]~ALBO[MP]	1	2	2023-02-28	AEGaz	ALBOmp	Interspecific	MV	189	NA	NA	NA	NA	NA	NA	NA	NA	NA	NA	NA	NA	NA	NA	NA	NA	NA	NA	NA	NA	NA	NA	NA	NA	NA	NA	NA	NA	NA	NA	NA	NA	NA	NA	NA	NA	NA	NA	NA	NA
AZ_MP_5a	AEG[AZ]~ALBO[MP]	1	2	2023-02-28	AEGaz	ALBOmp	Interspecific	MV	187	NA	NA	NA	NA	NA	NA	NA	NA	NA	NA	NA	NA	NA	NA	NA	NA	NA	NA	NA	NA	NA	NA	NA	NA	NA	NA	NA	NA	NA	NA	NA	NA	NA	NA	NA	NA	NA	NA	NA	NA
COL_COL_6a	AEG[COL]~AEG[COL]	1	3	2023-02-28	AEGcol	AEGcol	Intraspecific	MV	18	NA	NA	NA	NA	NA	NA	NA	NA	NA	NA	NA	NA	NA	NA	NA	NA	NA	NA	NA	NA	NA	NA	NA	NA	NA	NA	NA	NA	NA	NA	NA	NA	NA	NA	NA	NA	NA	NA	NA	NA
COL_MP_8a	AEG[COL]~ALBO[MP]	1	4	2023-02-28	AEGcol	ALBOmp	Interspecific	MV	49	NA	NA	NA	NA	NA	NA	NA	NA	NA	NA	NA	NA	NA	NA	NA	NA	NA	NA	NA	NA	NA	NA	NA	NA	NA	NA	NA	NA	NA	NA	NA	NA	NA	NA	NA	NA	NA	NA	NA	NA
COL_COL_10b	AEG[COL]~AEG[COL]	1	1	2023-03-01	AEGcol	AEGcol	Intraspecific	MV	150	NA	NA	NA	NA	NA	NA	NA	NA	NA	NA	NA	NA	NA	NA	NA	NA	NA	NA	NA	NA	NA	NA	NA	NA	NA	NA	NA	NA	NA	NA	NA	NA	NA	NA	NA	NA	NA	NA	NA	NA
COL_MP_5b	AEG[COL]~ALBO[MP]	1	2	2023-03-01	AEGcol	ALBOmp	Interspecific	MV	84	NA	NA	NA	NA	NA	NA	NA	NA	NA	NA	NA	NA	NA	NA	NA	NA	NA	NA	NA	NA	NA	NA	NA	NA	NA	NA	NA	NA	NA	NA	NA	NA	NA	NA	NA	NA	NA	NA	NA	NA
AZ_MP_5c	AEG[AZ]~ALBO[MP]	1	1	2023-03-02	AEGaz	ALBOmp	Interspecific	MV	49	NA	NA	NA	NA	NA	NA	NA	NA	NA	NA	NA	NA	NA	NA	NA	NA	NA	NA	NA	NA	NA	NA	NA	NA	NA	NA	NA	NA	NA	NA	NA	NA	NA	NA	NA	NA	NA	NA	NA	NA
COL_MP_8c	AEG[COL]~ALBO[MP]	1	3	2023-03-02	AEGcol	ALBOmp	Interspecific	MV	6	NA	NA	NA	NA	NA	NA	NA	NA	NA	NA	NA	NA	NA	NA	NA	NA	NA	NA	NA	NA	NA	NA	NA	NA	NA	NA	NA	NA	NA	NA	NA	NA	NA	NA	NA	NA	NA	NA	NA	NA
AZ_AZ_3d_B1	AEG[AZ]~AEG[AZ]	3	1	2023-03-14	AEGaz	AEGaz	Intraspecific	MV	20	NA	NA	NA	NA	NA	NA	NA	NA	NA	NA	NA	NA	NA	NA	NA	NA	NA	NA	NA	NA	NA	NA	NA	NA	NA	NA	NA	NA	NA	NA	NA	NA	NA	NA	NA	NA	NA	NA	NA	NA
COL_MP_4d	AEG[COL]~ALBO[MP]	2	3	2023-03-14	AEGcol	ALBOmp	Interspecific	MV	6	NA	NA	NA	NA	NA	NA	NA	NA	NA	NA	NA	NA	NA	NA	NA	NA	NA	NA	NA	NA	NA	NA	NA	NA	NA	NA	NA	NA	NA	NA	NA	NA	NA	NA	NA	NA	NA	NA	NA	NA
AZ_AZ_3d_B2	AEG[AZ]~AEG[AZ]	2	4	2023-03-14	AEGaz	AEGaz	Intraspecific	MV	196	NA	NA	NA	NA	NA	NA	NA	NA	NA	NA	NA	NA	NA	NA	NA	NA	NA	NA	NA	NA	NA	NA	NA	NA	NA	NA	NA	NA	NA	NA	NA	NA	NA	NA	NA	NA	NA	NA	NA	NA
AZ_AZ_8d_B2	AEG[AZ]~AEG[AZ]	2	4	2023-03-14	AEGaz	AEGaz	Intraspecific	MV	35	NA	NA	NA	NA	NA	NA	NA	NA	NA	NA	NA	NA	NA	NA	NA	NA	NA	NA	NA	NA	NA	NA	NA	NA	NA	NA	NA	NA	NA	NA	NA	NA	NA	NA	NA	NA	NA	NA	NA	NA
AZ_MP_1d_B2	AEG[AZ]~ALBO[MP]	2	5	2023-03-14	AEGaz	ALBOmp	Interspecific	MV	34	NA	NA	NA	NA	NA	NA	NA	NA	NA	NA	NA	NA	NA	NA	NA	NA	NA	NA	NA	NA	NA	NA	NA	NA	NA	NA	NA	NA	NA	NA	NA	NA	NA	NA	NA	NA	NA	NA	NA	NA
COL_MP_4e	AEG[COL]~ALBO[MP]	2	1	2023-03-15	AEGcol	ALBOmp	Interspecific	MV	195	NA	NA	NA	NA	NA	NA	NA	NA	NA	NA	NA	NA	NA	NA	NA	NA	NA	NA	NA	NA	NA	NA	NA	NA	NA	NA	NA	NA	NA	NA	NA	NA	NA	NA	NA	NA	NA	NA	NA	NA
AZ_MP_1e_B2	AEG[AZ]~ALBO[MP]	2	3	2023-03-15	AEGaz	ALBOmp	Interspecific	MV	12	NA	NA	NA	NA	NA	NA	NA	NA	NA	NA	NA	NA	NA	NA	NA	NA	NA	NA	NA	NA	NA	NA	NA	NA	NA	NA	NA	NA	NA	NA	NA	NA	NA	NA	NA	NA	NA	NA	NA	NA
AZ_MP_2f_B2	AEG[AZ]~ALBO[MP]	2	2	2023-03-16	AEGaz	ALBOmp	Interspecific	MV	60	NA	NA	NA	NA	NA	NA	NA	NA	NA	NA	NA	NA	NA	NA	NA	NA	NA	NA	NA	NA	NA	NA	NA	NA	NA	NA	NA	NA	NA	NA	NA	NA	NA	NA	NA	NA	NA	NA	NA	NA
AZ_MP_5f_B2	AEG[AZ]~ALBO[MP]	2	2	2023-03-16	AEGaz	ALBOmp	Interspecific	MV	131	NA	NA	NA	NA	NA	NA	NA	NA	NA	NA	NA	NA	NA	NA	NA	NA	NA	NA	NA	NA	NA	NA	NA	NA	NA	NA	NA	NA	NA	NA	NA	NA	NA	NA	NA	NA	NA	NA	NA	NA
AZ_AZ_1a	AEG[AZ]~AEG[AZ]	1	1	2023-02-28	AEGaz	AEGaz	Intraspecific	MV	NA	NA	NA	NA	NA	NA	NA	NA	NA	NA	NA	NA	NA	NA	NA	NA	NA	NA	NA	NA	NA	NA	NA	NA	NA	NA	NA	NA	NA	NA	NA	NA	NA	NA	NA	NA	NA	NA	NA	NA	NA
AZ_AZ_5a	AEG[AZ]~AEG[AZ]	1	1	2023-02-28	AEGaz	AEGaz	Intraspecific	MV	NA	NA	NA	NA	NA	NA	NA	NA	NA	NA	NA	NA	NA	NA	NA	NA	NA	NA	NA	NA	NA	NA	NA	NA	NA	NA	NA	NA	NA	NA	NA	NA	NA	NA	NA	NA	NA	NA	NA	NA	NA
AZ_AZ_6a	AEG[AZ]~AEG[AZ]	1	1	2023-02-28	AEGaz	AEGaz	Intraspecific	MV	NA	NA	NA	NA	NA	NA	NA	NA	NA	NA	NA	NA	NA	NA	NA	NA	NA	NA	NA	NA	NA	NA	NA	NA	NA	NA	NA	NA	NA	NA	NA	NA	NA	NA	NA	NA	NA	NA	NA	NA	NA
AZ_AZ_9a	AEG[AZ]~AEG[AZ]	1	1	2023-02-28	AEGaz	AEGaz	Intraspecific	MV	NA	NA	NA	NA	NA	NA	NA	NA	NA	NA	NA	NA	NA	NA	NA	NA	NA	NA	NA	NA	NA	NA	NA	NA	NA	NA	NA	NA	NA	NA	NA	NA	NA	NA	NA	NA	NA	NA	NA	NA	NA
AZ_AZ_10a	AEG[AZ]~AEG[AZ]	1	1	2023-02-28	AEGaz	AEGaz	Intraspecific	MV	NA	NA	NA	NA	NA	NA	NA	NA	NA	NA	NA	NA	NA	NA	NA	NA	NA	NA	NA	NA	NA	NA	NA	NA	NA	NA	NA	NA	NA	NA	NA	NA	NA	NA	NA	NA	NA	NA	NA	NA	NA
AZ_MP_6a	AEG[AZ]~ALBO[MP]	1	2	2023-02-28	AEGaz	ALBOmp	Interspecific	MV	NA	NA	NA	NA	NA	NA	NA	NA	NA	NA	NA	NA	NA	NA	NA	NA	NA	NA	NA	NA	NA	NA	NA	NA	NA	NA	NA	NA	NA	NA	NA	NA	NA	NA	NA	NA	NA	NA	NA	NA	NA
AZ_MP_8a	AEG[AZ]~ALBO[MP]	1	2	2023-02-28	AEGaz	ALBOmp	Interspecific	MV	NA	NA	NA	NA	NA	NA	NA	NA	NA	NA	NA	NA	NA	NA	NA	NA	NA	NA	NA	NA	NA	NA	NA	NA	NA	NA	NA	NA	NA	NA	NA	NA	NA	NA	NA	NA	NA	NA	NA	NA	NA
AZ_MP_9a	AEG[AZ]~ALBO[MP]	1	2	2023-02-28	AEGaz	ALBOmp	Interspecific	MV	NA	NA	NA	NA	NA	NA	NA	NA	NA	NA	NA	NA	NA	NA	NA	NA	NA	NA	NA	NA	NA	NA	NA	NA	NA	NA	NA	NA	NA	NA	NA	NA	NA	NA	NA	NA	NA	NA	NA	NA	NA
COL_COL_1a	AEG[COL]~AEG[COL]	1	3	2023-02-28	AEGcol	AEGcol	Intraspecific	MV	NA	NA	NA	NA	NA	NA	NA	NA	NA	NA	NA	NA	NA	NA	NA	NA	NA	NA	NA	NA	NA	NA	NA	NA	NA	NA	NA	NA	NA	NA	NA	NA	NA	NA	NA	NA	NA	NA	NA	NA	NA
COL_COL_2a	AEG[COL]~AEG[COL]	1	3	2023-02-28	AEGcol	AEGcol	Intraspecific	MV	NA	NA	NA	NA	NA	NA	NA	NA	NA	NA	NA	NA	NA	NA	NA	NA	NA	NA	NA	NA	NA	NA	NA	NA	NA	NA	NA	NA	NA	NA	NA	NA	NA	NA	NA	NA	NA	NA	NA	NA	NA
COL_COL_4a	AEG[COL]~AEG[COL]	1	3	2023-02-28	AEGcol	AEGcol	Intraspecific	MV	NA	NA	NA	NA	NA	NA	NA	NA	NA	NA	NA	NA	NA	NA	NA	NA	NA	NA	NA	NA	NA	NA	NA	NA	NA	NA	NA	NA	NA	NA	NA	NA	NA	NA	NA	NA	NA	NA	NA	NA	NA
COL_COL_5a	AEG[COL]~AEG[COL]	1	3	2023-02-28	AEGcol	AEGcol	Intraspecific	MV	NA	NA	NA	NA	NA	NA	NA	NA	NA	NA	NA	NA	NA	NA	NA	NA	NA	NA	NA	NA	NA	NA	NA	NA	NA	NA	NA	NA	NA	NA	NA	NA	NA	NA	NA	NA	NA	NA	NA	NA	NA
COL_COL_8a	AEG[COL]~AEG[COL]	1	3	2023-02-28	AEGcol	AEGcol	Intraspecific	MV	NA	NA	NA	NA	NA	NA	NA	NA	NA	NA	NA	NA	NA	NA	NA	NA	NA	NA	NA	NA	NA	NA	NA	NA	NA	NA	NA	NA	NA	NA	NA	NA	NA	NA	NA	NA	NA	NA	NA	NA	NA
COL_COL_9a	AEG[COL]~AEG[COL]	1	3	2023-02-28	AEGcol	AEGcol	Intraspecific	MV	NA	NA	NA	NA	NA	NA	NA	NA	NA	NA	NA	NA	NA	NA	NA	NA	NA	NA	NA	NA	NA	NA	NA	NA	NA	NA	NA	NA	NA	NA	NA	NA	NA	NA	NA	NA	NA	NA	NA	NA	NA
COL_MP_1a	AEG[COL]~ALBO[MP]	1	4	2023-02-28	AEGcol	ALBOmp	Interspecific	MV	NA	NA	NA	NA	NA	NA	NA	NA	NA	NA	NA	NA	NA	NA	NA	NA	NA	NA	NA	NA	NA	NA	NA	NA	NA	NA	NA	NA	NA	NA	NA	NA	NA	NA	NA	NA	NA	NA	NA	NA	NA
COL_MP_5a	AEG[COL]~ALBO[MP]	1	4	2023-02-28	AEGcol	ALBOmp	Interspecific	MV	NA	NA	NA	NA	NA	NA	NA	NA	NA	NA	NA	NA	NA	NA	NA	NA	NA	NA	NA	NA	NA	NA	NA	NA	NA	NA	NA	NA	NA	NA	NA	NA	NA	NA	NA	NA	NA	NA	NA	NA	NA
COL_MP_6a	AEG[COL]~ALBO[MP]	1	4	2023-02-28	AEGcol	ALBOmp	Interspecific	MV	NA	NA	NA	NA	NA	NA	NA	NA	NA	NA	NA	NA	NA	NA	NA	NA	NA	NA	NA	NA	NA	NA	NA	NA	NA	NA	NA	NA	NA	NA	NA	NA	NA	NA	NA	NA	NA	NA	NA	NA	NA
COL_MP_7a	AEG[COL]~ALBO[MP]	1	4	2023-02-28	AEGcol	ALBOmp	Interspecific	MV	NA	NA	NA	NA	NA	NA	NA	NA	NA	NA	NA	NA	NA	NA	NA	NA	NA	NA	NA	NA	NA	NA	NA	NA	NA	NA	NA	NA	NA	NA	NA	NA	NA	NA	NA	NA	NA	NA	NA	NA	NA
COL_MP_9a	AEG[COL]~ALBO[MP]	1	4	2023-02-28	AEGcol	ALBOmp	Interspecific	MV	NA	NA	NA	NA	NA	NA	NA	NA	NA	NA	NA	NA	NA	NA	NA	NA	NA	NA	NA	NA	NA	NA	NA	NA	NA	NA	NA	NA	NA	NA	NA	NA	NA	NA	NA	NA	NA	NA	NA	NA	NA
COL_COL_2b	AEG[COL]~AEG[COL]	1	1	2023-03-01	AEGcol	AEGcol	Intraspecific	MV	NA	NA	NA	NA	NA	NA	NA	NA	NA	NA	NA	NA	NA	NA	NA	NA	NA	NA	NA	NA	NA	NA	NA	NA	NA	NA	NA	NA	NA	NA	NA	NA	NA	NA	NA	NA	NA	NA	NA	NA	NA
COL_COL_4b	AEG[COL]~AEG[COL]	1	1	2023-03-01	AEGcol	AEGcol	Intraspecific	MV	NA	NA	NA	NA	NA	NA	NA	NA	NA	NA	NA	NA	NA	NA	NA	NA	NA	NA	NA	NA	NA	NA	NA	NA	NA	NA	NA	NA	NA	NA	NA	NA	NA	NA	NA	NA	NA	NA	NA	NA	NA
COL_COL_5b	AEG[COL]~AEG[COL]	1	1	2023-03-01	AEGcol	AEGcol	Intraspecific	MV	NA	NA	NA	NA	NA	NA	NA	NA	NA	NA	NA	NA	NA	NA	NA	NA	NA	NA	NA	NA	NA	NA	NA	NA	NA	NA	NA	NA	NA	NA	NA	NA	NA	NA	NA	NA	NA	NA	NA	NA	NA
COL_COL_8b	AEG[COL]~AEG[COL]	1	1	2023-03-01	AEGcol	AEGcol	Intraspecific	MV	NA	NA	NA	NA	NA	NA	NA	NA	NA	NA	NA	NA	NA	NA	NA	NA	NA	NA	NA	NA	NA	NA	NA	NA	NA	NA	NA	NA	NA	NA	NA	NA	NA	NA	NA	NA	NA	NA	NA	NA	NA
COL_COL_9b	AEG[COL]~AEG[COL]	1	1	2023-03-01	AEGcol	AEGcol	Intraspecific	MV	NA	NA	NA	NA	NA	NA	NA	NA	NA	NA	NA	NA	NA	NA	NA	NA	NA	NA	NA	NA	NA	NA	NA	NA	NA	NA	NA	NA	NA	NA	NA	NA	NA	NA	NA	NA	NA	NA	NA	NA	NA
COL_MP_1b	AEG[COL]~ALBO[MP]	1	2	2023-03-01	AEGcol	ALBOmp	Interspecific	MV	NA	NA	NA	NA	NA	NA	NA	NA	NA	NA	NA	NA	NA	NA	NA	NA	NA	NA	NA	NA	NA	NA	NA	NA	NA	NA	NA	NA	NA	NA	NA	NA	NA	NA	NA	NA	NA	NA	NA	NA	NA
COL_MP_2b	AEG[COL]~ALBO[MP]	1	2	2023-03-01	AEGcol	ALBOmp	Interspecific	MV	NA	NA	NA	NA	NA	NA	NA	NA	NA	NA	NA	NA	NA	NA	NA	NA	NA	NA	NA	NA	NA	NA	NA	NA	NA	NA	NA	NA	NA	NA	NA	NA	NA	NA	NA	NA	NA	NA	NA	NA	NA
COL_MP_3b	AEG[COL]~ALBO[MP]	1	2	2023-03-01	AEGcol	ALBOmp	Interspecific	MV	NA	NA	NA	NA	NA	NA	NA	NA	NA	NA	NA	NA	NA	NA	NA	NA	NA	NA	NA	NA	NA	NA	NA	NA	NA	NA	NA	NA	NA	NA	NA	NA	NA	NA	NA	NA	NA	NA	NA	NA	NA
COL_MP_4b	AEG[COL]~ALBO[MP]	1	2	2023-03-01	AEGcol	ALBOmp	Interspecific	MV	NA	NA	NA	NA	NA	NA	NA	NA	NA	NA	NA	NA	NA	NA	NA	NA	NA	NA	NA	NA	NA	NA	NA	NA	NA	NA	NA	NA	NA	NA	NA	NA	NA	NA	NA	NA	NA	NA	NA	NA	NA
COL_MP_7b	AEG[COL]~ALBO[MP]	1	2	2023-03-01	AEGcol	ALBOmp	Interspecific	MV	NA	NA	NA	NA	NA	NA	NA	NA	NA	NA	NA	NA	NA	NA	NA	NA	NA	NA	NA	NA	NA	NA	NA	NA	NA	NA	NA	NA	NA	NA	NA	NA	NA	NA	NA	NA	NA	NA	NA	NA	NA
COL_MP_8b	AEG[COL]~ALBO[MP]	1	2	2023-03-01	AEGcol	ALBOmp	Interspecific	MV	NA	NA	NA	NA	NA	NA	NA	NA	NA	NA	NA	NA	NA	NA	NA	NA	NA	NA	NA	NA	NA	NA	NA	NA	NA	NA	NA	NA	NA	NA	NA	NA	NA	NA	NA	NA	NA	NA	NA	NA	NA
COL_MP_9b	AEG[COL]~ALBO[MP]	1	2	2023-03-01	AEGcol	ALBOmp	Interspecific	MV	NA	NA	NA	NA	NA	NA	NA	NA	NA	NA	NA	NA	NA	NA	NA	NA	NA	NA	NA	NA	NA	NA	NA	NA	NA	NA	NA	NA	NA	NA	NA	NA	NA	NA	NA	NA	NA	NA	NA	NA	NA
AZ_MP_1b	AEG[AZ]~ALBO[MP]	1	3	2023-03-01	AEGaz	ALBOmp	Interspecific	MV	NA	NA	NA	NA	NA	NA	NA	NA	NA	NA	NA	NA	NA	NA	NA	NA	NA	NA	NA	NA	NA	NA	NA	NA	NA	NA	NA	NA	NA	NA	NA	NA	NA	NA	NA	NA	NA	NA	NA	NA	NA
AZ_MP_2b	AEG[AZ]~ALBO[MP]	1	3	2023-03-01	AEGaz	ALBOmp	Interspecific	MV	NA	NA	NA	NA	NA	NA	NA	NA	NA	NA	NA	NA	NA	NA	NA	NA	NA	NA	NA	NA	NA	NA	NA	NA	NA	NA	NA	NA	NA	NA	NA	NA	NA	NA	NA	NA	NA	NA	NA	NA	NA
AZ_MP_5b	AEG[AZ]~ALBO[MP]	1	3	2023-03-01	AEGaz	ALBOmp	Interspecific	MV	NA	NA	NA	NA	NA	NA	NA	NA	NA	NA	NA	NA	NA	NA	NA	NA	NA	NA	NA	NA	NA	NA	NA	NA	NA	NA	NA	NA	NA	NA	NA	NA	NA	NA	NA	NA	NA	NA	NA	NA	NA
AZ_MP_7b	AEG[AZ]~ALBO[MP]	1	3	2023-03-01	AEGaz	ALBOmp	Interspecific	MV	NA	NA	NA	NA	NA	NA	NA	NA	NA	NA	NA	NA	NA	NA	NA	NA	NA	NA	NA	NA	NA	NA	NA	NA	NA	NA	NA	NA	NA	NA	NA	NA	NA	NA	NA	NA	NA	NA	NA	NA	NA
AZ_MP_2c	AEG[AZ]~ALBO[MP]	1	1	2023-03-02	AEGaz	ALBOmp	Interspecific	MV	NA	NA	NA	NA	NA	NA	NA	NA	NA	NA	NA	NA	NA	NA	NA	NA	NA	NA	NA	NA	NA	NA	NA	NA	NA	NA	NA	NA	NA	NA	NA	NA	NA	NA	NA	NA	NA	NA	NA	NA	NA
AZ_MP_6c	AEG[AZ]~ALBO[MP]	1	1	2023-03-02	AEGaz	ALBOmp	Interspecific	MV	NA	NA	NA	NA	NA	NA	NA	NA	NA	NA	NA	NA	NA	NA	NA	NA	NA	NA	NA	NA	NA	NA	NA	NA	NA	NA	NA	NA	NA	NA	NA	NA	NA	NA	NA	NA	NA	NA	NA	NA	NA
COL_COL_2c	AEG[COL]~AEG[COL]	1	2	2023-03-02	AEGcol	AEGcol	Intraspecific	MV	NA	NA	NA	NA	NA	NA	NA	NA	NA	NA	NA	NA	NA	NA	NA	NA	NA	NA	NA	NA	NA	NA	NA	NA	NA	NA	NA	NA	NA	NA	NA	NA	NA	NA	NA	NA	NA	NA	NA	NA	NA
COL_COL_3c	AEG[COL]~AEG[COL]	1	2	2023-03-02	AEGcol	AEGcol	Intraspecific	MV	NA	NA	NA	NA	NA	NA	NA	NA	NA	NA	NA	NA	NA	NA	NA	NA	NA	NA	NA	NA	NA	NA	NA	NA	NA	NA	NA	NA	NA	NA	NA	NA	NA	NA	NA	NA	NA	NA	NA	NA	NA
COL_COL_4c	AEG[COL]~AEG[COL]	1	2	2023-03-02	AEGcol	AEGcol	Intraspecific	MV	NA	NA	NA	NA	NA	NA	NA	NA	NA	NA	NA	NA	NA	NA	NA	NA	NA	NA	NA	NA	NA	NA	NA	NA	NA	NA	NA	NA	NA	NA	NA	NA	NA	NA	NA	NA	NA	NA	NA	NA	NA
COL_COL_5c	AEG[COL]~AEG[COL]	1	2	2023-03-02	AEGcol	AEGcol	Intraspecific	MV	NA	NA	NA	NA	NA	NA	NA	NA	NA	NA	NA	NA	NA	NA	NA	NA	NA	NA	NA	NA	NA	NA	NA	NA	NA	NA	NA	NA	NA	NA	NA	NA	NA	NA	NA	NA	NA	NA	NA	NA	NA
COL_COL_6c	AEG[COL]~AEG[COL]	1	2	2023-03-02	AEGcol	AEGcol	Intraspecific	MV	NA	NA	NA	NA	NA	NA	NA	NA	NA	NA	NA	NA	NA	NA	NA	NA	NA	NA	NA	NA	NA	NA	NA	NA	NA	NA	NA	NA	NA	NA	NA	NA	NA	NA	NA	NA	NA	NA	NA	NA	NA
COL_COL_8c	AEG[COL]~AEG[COL]	1	2	2023-03-02	AEGcol	AEGcol	Intraspecific	MV	NA	NA	NA	NA	NA	NA	NA	NA	NA	NA	NA	NA	NA	NA	NA	NA	NA	NA	NA	NA	NA	NA	NA	NA	NA	NA	NA	NA	NA	NA	NA	NA	NA	NA	NA	NA	NA	NA	NA	NA	NA
COL_COL_9c	AEG[COL]~AEG[COL]	1	2	2023-03-02	AEGcol	AEGcol	Intraspecific	MV	NA	NA	NA	NA	NA	NA	NA	NA	NA	NA	NA	NA	NA	NA	NA	NA	NA	NA	NA	NA	NA	NA	NA	NA	NA	NA	NA	NA	NA	NA	NA	NA	NA	NA	NA	NA	NA	NA	NA	NA	NA
COL_COL_10c	AEG[COL]~AEG[COL]	1	2	2023-03-02	AEGcol	AEGcol	Intraspecific	MV	NA	NA	NA	NA	NA	NA	NA	NA	NA	NA	NA	NA	NA	NA	NA	NA	NA	NA	NA	NA	NA	NA	NA	NA	NA	NA	NA	NA	NA	NA	NA	NA	NA	NA	NA	NA	NA	NA	NA	NA	NA
COL_MP_1c	AEG[COL]~ALBO[MP]	1	3	2023-03-02	AEGcol	ALBOmp	Interspecific	MV	NA	NA	NA	NA	NA	NA	NA	NA	NA	NA	NA	NA	NA	NA	NA	NA	NA	NA	NA	NA	NA	NA	NA	NA	NA	NA	NA	NA	NA	NA	NA	NA	NA	NA	NA	NA	NA	NA	NA	NA	NA
COL_MP_2c	AEG[COL]~ALBO[MP]	1	3	2023-03-02	AEGcol	ALBOmp	Interspecific	MV	NA	NA	NA	NA	NA	NA	NA	NA	NA	NA	NA	NA	NA	NA	NA	NA	NA	NA	NA	NA	NA	NA	NA	NA	NA	NA	NA	NA	NA	NA	NA	NA	NA	NA	NA	NA	NA	NA	NA	NA	NA
COL_MP_3c	AEG[COL]~ALBO[MP]	1	3	2023-03-02	AEGcol	ALBOmp	Interspecific	MV	NA	NA	NA	NA	NA	NA	NA	NA	NA	NA	NA	NA	NA	NA	NA	NA	NA	NA	NA	NA	NA	NA	NA	NA	NA	NA	NA	NA	NA	NA	NA	NA	NA	NA	NA	NA	NA	NA	NA	NA	NA
COL_MP_6c	AEG[COL]~ALBO[MP]	1	3	2023-03-02	AEGcol	ALBOmp	Interspecific	MV	NA	NA	NA	NA	NA	NA	NA	NA	NA	NA	NA	NA	NA	NA	NA	NA	NA	NA	NA	NA	NA	NA	NA	NA	NA	NA	NA	NA	NA	NA	NA	NA	NA	NA	NA	NA	NA	NA	NA	NA	NA
COL_MP_7c	AEG[COL]~ALBO[MP]	1	3	2023-03-02	AEGcol	ALBOmp	Interspecific	MV	NA	NA	NA	NA	NA	NA	NA	NA	NA	NA	NA	NA	NA	NA	NA	NA	NA	NA	NA	NA	NA	NA	NA	NA	NA	NA	NA	NA	NA	NA	NA	NA	NA	NA	NA	NA	NA	NA	NA	NA	NA
COL_MP_9c	AEG[COL]~ALBO[MP]	1	3	2023-03-02	AEGcol	ALBOmp	Interspecific	MV	NA	NA	NA	NA	NA	NA	NA	NA	NA	NA	NA	NA	NA	NA	NA	NA	NA	NA	NA	NA	NA	NA	NA	NA	NA	NA	NA	NA	NA	NA	NA	NA	NA	NA	NA	NA	NA	NA	NA	NA	NA
COL_MP_10c	AEG[COL]~ALBO[MP]	1	3	2023-03-02	AEGcol	ALBOmp	Interspecific	MV	NA	NA	NA	NA	NA	NA	NA	NA	NA	NA	NA	NA	NA	NA	NA	NA	NA	NA	NA	NA	NA	NA	NA	NA	NA	NA	NA	NA	NA	NA	NA	NA	NA	NA	NA	NA	NA	NA	NA	NA	NA
COL_COL_1d	AEG[COL]~AEG[COL]	2	2	2023-03-14	AEGcol	AEGcol	Intraspecific	MV	NA	NA	NA	NA	NA	NA	NA	NA	NA	NA	NA	NA	NA	NA	NA	NA	NA	NA	NA	NA	NA	NA	NA	NA	NA	NA	NA	NA	NA	NA	NA	NA	NA	NA	NA	NA	NA	NA	NA	NA	NA
COL_COL_2d	AEG[COL]~AEG[COL]	2	2	2023-03-14	AEGcol	AEGcol	Intraspecific	MV	NA	NA	NA	NA	NA	NA	NA	NA	NA	NA	NA	NA	NA	NA	NA	NA	NA	NA	NA	NA	NA	NA	NA	NA	NA	NA	NA	NA	NA	NA	NA	NA	NA	NA	NA	NA	NA	NA	NA	NA	NA
COL_COL_6d	AEG[COL]~AEG[COL]	2	2	2023-03-14	AEGcol	AEGcol	Intraspecific	MV	NA	NA	NA	NA	NA	NA	NA	NA	NA	NA	NA	NA	NA	NA	NA	NA	NA	NA	NA	NA	NA	NA	NA	NA	NA	NA	NA	NA	NA	NA	NA	NA	NA	NA	NA	NA	NA	NA	NA	NA	NA
COL_MP_1d	AEG[COL]~ALBO[MP]	2	3	2023-03-14	AEGcol	ALBOmp	Interspecific	MV	NA	NA	NA	NA	NA	NA	NA	NA	NA	NA	NA	NA	NA	NA	NA	NA	NA	NA	NA	NA	NA	NA	NA	NA	NA	NA	NA	NA	NA	NA	NA	NA	NA	NA	NA	NA	NA	NA	NA	NA	NA
COL_MP_3d	AEG[COL]~ALBO[MP]	2	3	2023-03-14	AEGcol	ALBOmp	Interspecific	MV	NA	NA	NA	NA	NA	NA	NA	NA	NA	NA	NA	NA	NA	NA	NA	NA	NA	NA	NA	NA	NA	NA	NA	NA	NA	NA	NA	NA	NA	NA	NA	NA	NA	NA	NA	NA	NA	NA	NA	NA	NA
COL_MP_5d	AEG[COL]~ALBO[MP]	2	3	2023-03-14	AEGcol	ALBOmp	Interspecific	MV	NA	NA	NA	NA	NA	NA	NA	NA	NA	NA	NA	NA	NA	NA	NA	NA	NA	NA	NA	NA	NA	NA	NA	NA	NA	NA	NA	NA	NA	NA	NA	NA	NA	NA	NA	NA	NA	NA	NA	NA	NA
COL_MP_9d	AEG[COL]~ALBO[MP]	2	3	2023-03-14	AEGcol	ALBOmp	Interspecific	MV	NA	NA	NA	NA	NA	NA	NA	NA	NA	NA	NA	NA	NA	NA	NA	NA	NA	NA	NA	NA	NA	NA	NA	NA	NA	NA	NA	NA	NA	NA	NA	NA	NA	NA	NA	NA	NA	NA	NA	NA	NA
COL_MP_10d	AEG[COL]~ALBO[MP]	2	3	2023-03-14	AEGcol	ALBOmp	Interspecific	MV	NA	NA	NA	NA	NA	NA	NA	NA	NA	NA	NA	NA	NA	NA	NA	NA	NA	NA	NA	NA	NA	NA	NA	NA	NA	NA	NA	NA	NA	NA	NA	NA	NA	NA	NA	NA	NA	NA	NA	NA	NA
AZ_AZ_10d_B2	AEG[AZ]~AEG[AZ]	2	4	2023-03-14	AEGaz	AEGaz	Intraspecific	MV	NA	NA	NA	NA	NA	NA	NA	NA	NA	NA	NA	NA	NA	NA	NA	NA	NA	NA	NA	NA	NA	NA	NA	NA	NA	NA	NA	NA	NA	NA	NA	NA	NA	NA	NA	NA	NA	NA	NA	NA	NA
AZ_MP_3d_B2	AEG[AZ]~ALBO[MP]	2	5	2023-03-14	AEGaz	ALBOmp	Interspecific	MV	NA	NA	NA	NA	NA	NA	NA	NA	NA	NA	NA	NA	NA	NA	NA	NA	NA	NA	NA	NA	NA	NA	NA	NA	NA	NA	NA	NA	NA	NA	NA	NA	NA	NA	NA	NA	NA	NA	NA	NA	NA
AZ_MP_8d_B2	AEG[AZ]~ALBO[MP]	2	5	2023-03-14	AEGaz	ALBOmp	Interspecific	MV	NA	NA	NA	NA	NA	NA	NA	NA	NA	NA	NA	NA	NA	NA	NA	NA	NA	NA	NA	NA	NA	NA	NA	NA	NA	NA	NA	NA	NA	NA	NA	NA	NA	NA	NA	NA	NA	NA	NA	NA	NA
AZ_MP_10d_B2	AEG[AZ]~ALBO[MP]	2	5	2023-03-14	AEGaz	ALBOmp	Interspecific	MV	NA	NA	NA	NA	NA	NA	NA	NA	NA	NA	NA	NA	NA	NA	NA	NA	NA	NA	NA	NA	NA	NA	NA	NA	NA	NA	NA	NA	NA	NA	NA	NA	NA	NA	NA	NA	NA	NA	NA	NA	NA
COL_MP_8e	AEG[COL]~ALBO[MP]	2	1	2023-03-15	AEGcol	ALBOmp	Interspecific	MV	NA	NA	NA	NA	NA	NA	NA	NA	NA	NA	NA	NA	NA	NA	NA	NA	NA	NA	NA	NA	NA	NA	NA	NA	NA	NA	NA	NA	NA	NA	NA	NA	NA	NA	NA	NA	NA	NA	NA	NA	NA
COL_MP_9e	AEG[COL]~ALBO[MP]	2	1	2023-03-15	AEGcol	ALBOmp	Interspecific	MV	NA	NA	NA	NA	NA	NA	NA	NA	NA	NA	NA	NA	NA	NA	NA	NA	NA	NA	NA	NA	NA	NA	NA	NA	NA	NA	NA	NA	NA	NA	NA	NA	NA	NA	NA	NA	NA	NA	NA	NA	NA
AZ_MP_2e_B2	AEG[AZ]~ALBO[MP]	2	3	2023-03-15	AEGaz	ALBOmp	Interspecific	MV	NA	NA	NA	NA	NA	NA	NA	NA	NA	NA	NA	NA	NA	NA	NA	NA	NA	NA	NA	NA	NA	NA	NA	NA	NA	NA	NA	NA	NA	NA	NA	NA	NA	NA	NA	NA	NA	NA	NA	NA	NA
AZ_AZ_3e_B1	AEG[AZ]~AEG[AZ]	3	4	2023-03-15	AEGaz	AEGaz	Intraspecific	MV	NA	NA	NA	NA	NA	NA	NA	NA	NA	NA	NA	NA	NA	NA	NA	NA	NA	NA	NA	NA	NA	NA	NA	NA	NA	NA	NA	NA	NA	NA	NA	NA	NA	NA	NA	NA	NA	NA	NA	NA	NA
AZ_AZ_4e_B1	AEG[AZ]~AEG[AZ]	3	4	2023-03-15	AEGaz	AEGaz	Intraspecific	MV	NA	NA	NA	NA	NA	NA	NA	NA	NA	NA	NA	NA	NA	NA	NA	NA	NA	NA	NA	NA	NA	NA	NA	NA	NA	NA	NA	NA	NA	NA	NA	NA	NA	NA	NA	NA	NA	NA	NA	NA	NA
AZ_AZ_7e_B1	AEG[AZ]~AEG[AZ]	3	4	2023-03-15	AEGaz	AEGaz	Intraspecific	MV	NA	NA	NA	NA	NA	NA	NA	NA	NA	NA	NA	NA	NA	NA	NA	NA	NA	NA	NA	NA	NA	NA	NA	NA	NA	NA	NA	NA	NA	NA	NA	NA	NA	NA	NA	NA	NA	NA	NA	NA	NA
AZ_AZ_5f_B2	AEG[AZ]~AEG[AZ]	2	1	2023-03-16	AEGaz	AEGaz	Intraspecific	MV	NA	NA	NA	NA	NA	NA	NA	NA	NA	NA	NA	NA	NA	NA	NA	NA	NA	NA	NA	NA	NA	NA	NA	NA	NA	NA	NA	NA	NA	NA	NA	NA	NA	NA	NA	NA	NA	NA	NA	NA	NA
AZ_AZ_6f_B2	AEG[AZ]~AEG[AZ]	2	1	2023-03-16	AEGaz	AEGaz	Intraspecific	MV	NA	NA	NA	NA	NA	NA	NA	NA	NA	NA	NA	NA	NA	NA	NA	NA	NA	NA	NA	NA	NA	NA	NA	NA	NA	NA	NA	NA	NA	NA	NA	NA	NA	NA	NA	NA	NA	NA	NA	NA	NA
AZ_MP_1f_B2	AEG[AZ]~ALBO[MP]	2	2	2023-03-16	AEGaz	ALBOmp	Interspecific	MV	NA	NA	NA	NA	NA	NA	NA	NA	NA	NA	NA	NA	NA	NA	NA	NA	NA	NA	NA	NA	NA	NA	NA	NA	NA	NA	NA	NA	NA	NA	NA	NA	NA	NA	NA	NA	NA	NA	NA	NA	NA
AZ_AZ_9f_B1	AEG[AZ]~AEG[AZ]	3	3	2023-03-16	AEGaz	AEGaz	Intraspecific	MV	NA	NA	NA	NA	NA	NA	NA	NA	NA	NA	NA	NA	NA	NA	NA	NA	NA	NA	NA	NA	NA	NA	NA	NA	NA	NA	NA	NA	NA	NA	NA	NA	NA	NA	NA	NA	NA	NA	NA	NA	NA
LVP-LVP-1-1	AEG[LIV]~AEG[LIV]	4	1	2023-05-24	AEGliv	AEGliv	Intraspecific	CZ	32	46	53	76	NA	NA	NA	NA	NA	NA	NA	NA	NA	NA	NA	NA	NA	NA	NA	NA	NA	NA	NA	NA	NA	NA	NA	NA	NA	NA	NA	NA	NA	NA	NA	NA	NA	NA	NA	NA	NA
LVP-LVP-3-1	AEG[LIV]~AEG[LIV]	4	1	2023-05-24	AEGliv	AEGliv	Intraspecific	CZ	NA	NA	NA	NA	NA	NA	NA	NA	NA	NA	NA	NA	NA	NA	NA	NA	NA	NA	NA	NA	NA	NA	NA	NA	NA	NA	NA	NA	NA	NA	NA	NA	NA	NA	NA	NA	NA	NA	NA	NA	NA
LVP-LVP-4-1	AEG[LIV]~AEG[LIV]	4	1	2023-05-25	AEGliv	AEGliv	Intraspecific	CZ	5	115	NA	NA	NA	NA	NA	NA	NA	NA	NA	NA	NA	NA	NA	NA	NA	NA	NA	NA	NA	NA	NA	NA	NA	NA	NA	NA	NA	NA	NA	NA	NA	NA	NA	NA	NA	NA	NA	NA	NA
LVP-LVP-5-1	AEG[LIV]~AEG[LIV]	4	1	2023-05-25	AEGliv	AEGliv	Intraspecific	CZ	6	8	NA	NA	NA	NA	NA	NA	NA	NA	NA	NA	NA	NA	NA	NA	NA	NA	NA	NA	NA	NA	NA	NA	NA	NA	NA	NA	NA	NA	NA	NA	NA	NA	NA	NA	NA	NA	NA	NA	NA
LVP-LVP-6-1	AEG[LIV]~AEG[LIV]	4	1	2023-05-25	AEGliv	AEGliv	Intraspecific	CZ	6	8	228	NA	NA	NA	NA	NA	NA	NA	NA	NA	NA	NA	NA	NA	NA	NA	NA	NA	NA	NA	NA	NA	NA	NA	NA	NA	NA	NA	NA	NA	NA	NA	NA	NA	NA	NA	NA	NA	NA
LVP-LVP-8-1	AEG[LIV]~AEG[LIV]	4	1	2023-05-25	AEGliv	AEGliv	Intraspecific	CZ	57	NA	NA	NA	NA	NA	NA	NA	NA	NA	NA	NA	NA	NA	NA	NA	NA	NA	NA	NA	NA	NA	NA	NA	NA	NA	NA	NA	NA	NA	NA	NA	NA	NA	NA	NA	NA	NA	NA	NA	NA
LVP-LVP-9-1	AEG[LIV]~AEG[LIV]	4	1	2023-05-25	AEGliv	AEGliv	Intraspecific	CZ	NA	NA	NA	NA	NA	NA	NA	NA	NA	NA	NA	NA	NA	NA	NA	NA	NA	NA	NA	NA	NA	NA	NA	NA	NA	NA	NA	NA	NA	NA	NA	NA	NA	NA	NA	NA	NA	NA	NA	NA	NA
LVP-MP-10-1	AEG[LIV]~ALBO[MP]	4	1	2023-05-24	AEGliv	ALBOmp	Interspecific	CZ	16	NA	NA	NA	NA	NA	NA	NA	NA	NA	NA	NA	NA	NA	NA	NA	NA	NA	NA	NA	NA	NA	NA	NA	NA	NA	NA	NA	NA	NA	NA	NA	NA	NA	NA	NA	NA	NA	NA	NA	NA
LVP-MP-1-1	AEG[LIV]~ALBO[MP]	4	1	2023-05-23	AEGliv	ALBOmp	Interspecific	CZ	NA	NA	NA	NA	NA	NA	NA	NA	NA	NA	NA	NA	NA	NA	NA	NA	NA	NA	NA	NA	NA	NA	NA	NA	NA	NA	NA	NA	NA	NA	NA	NA	NA	NA	NA	NA	NA	NA	NA	NA	NA
LVP-MP-2-1	AEG[LIV]~ALBO[MP]	4	1	2023-05-23	AEGliv	ALBOmp	Interspecific	CZ	NA	NA	NA	NA	NA	NA	NA	NA	NA	NA	NA	NA	NA	NA	NA	NA	NA	NA	NA	NA	NA	NA	NA	NA	NA	NA	NA	NA	NA	NA	NA	NA	NA	NA	NA	NA	NA	NA	NA	NA	NA
LVP-MP-3-1	AEG[LIV]~ALBO[MP]	4	1	2023-05-23	AEGliv	ALBOmp	Interspecific	CZ	NA	NA	NA	NA	NA	NA	NA	NA	NA	NA	NA	NA	NA	NA	NA	NA	NA	NA	NA	NA	NA	NA	NA	NA	NA	NA	NA	NA	NA	NA	NA	NA	NA	NA	NA	NA	NA	NA	NA	NA	NA
LVP-MP-4-1	AEG[LIV]~ALBO[MP]	4	1	2023-05-23	AEGliv	ALBOmp	Interspecific	CZ	NA	NA	NA	NA	NA	NA	NA	NA	NA	NA	NA	NA	NA	NA	NA	NA	NA	NA	NA	NA	NA	NA	NA	NA	NA	NA	NA	NA	NA	NA	NA	NA	NA	NA	NA	NA	NA	NA	NA	NA	NA
LVP-MP-5-1	AEG[LIV]~ALBO[MP]	4	1	2023-05-23	AEGliv	ALBOmp	Interspecific	CZ	NA	NA	NA	NA	NA	NA	NA	NA	NA	NA	NA	NA	NA	NA	NA	NA	NA	NA	NA	NA	NA	NA	NA	NA	NA	NA	NA	NA	NA	NA	NA	NA	NA	NA	NA	NA	NA	NA	NA	NA	NA
LVP-MP-6-1	AEG[LIV]~ALBO[MP]	4	1	2023-05-23	AEGliv	ALBOmp	Interspecific	CZ	NA	NA	NA	NA	NA	NA	NA	NA	NA	NA	NA	NA	NA	NA	NA	NA	NA	NA	NA	NA	NA	NA	NA	NA	NA	NA	NA	NA	NA	NA	NA	NA	NA	NA	NA	NA	NA	NA	NA	NA	NA
LVP-MP-7-1	AEG[LIV]~ALBO[MP]	4	1	2023-05-24	AEGliv	ALBOmp	Interspecific	CZ	NA	NA	NA	NA	NA	NA	NA	NA	NA	NA	NA	NA	NA	NA	NA	NA	NA	NA	NA	NA	NA	NA	NA	NA	NA	NA	NA	NA	NA	NA	NA	NA	NA	NA	NA	NA	NA	NA	NA	NA	NA
LVP-MP-8-1	AEG[LIV]~ALBO[MP]	4	1	2023-05-24	AEGliv	ALBOmp	Interspecific	CZ	28	51	NA	NA	NA	NA	NA	NA	NA	NA	NA	NA	NA	NA	NA	NA	NA	NA	NA	NA	NA	NA	NA	NA	NA	NA	NA	NA	NA	NA	NA	NA	NA	NA	NA	NA	NA	NA	NA	NA	NA
LVP-MP-9-1	AEG[LIV]~ALBO[MP]	4	1	2023-05-24	AEGliv	ALBOmp	Interspecific	CZ	NA	NA	NA	NA	NA	NA	NA	NA	NA	NA	NA	NA	NA	NA	NA	NA	NA	NA	NA	NA	NA	NA	NA	NA	NA	NA	NA	NA	NA	NA	NA	NA	NA	NA	NA	NA	NA	NA	NA	NA	NA
LVP-LVP-10-1	AEG[LIV]~AEG[LIV]	4	1	2023-05-25	AEGliv	AEGliv	Intraspecific	CZ	2	11	21	28	NA	NA	NA	NA	NA	NA	NA	NA	NA	NA	NA	NA	NA	NA	NA	NA	NA	NA	NA	NA	NA	NA	NA	NA	NA	NA	NA	NA	NA	NA	NA	NA	NA	NA	NA	NA	NA
LVP-LVP-2-1	AEG[LIV]~AEG[LIV]	4	1	2023-05-24	AEGliv	AEGliv	Intraspecific	CZ	33	46	78	86	NA	NA	NA	NA	NA	NA	NA	NA	NA	NA	NA	NA	NA	NA	NA	NA	NA	NA	NA	NA	NA	NA	NA	NA	NA	NA	NA	NA	NA	NA	NA	NA	NA	NA	NA	NA	NA
LVP-LVP-7-1	AEG[LIV]~AEG[LIV]	4	1	2023-05-25	AEGliv	AEGliv	Intraspecific	CZ	24	48	52	NA	NA	NA	NA	NA	NA	NA	NA	NA	NA	NA	NA	NA	NA	NA	NA	NA	NA	NA	NA	NA	NA	NA	NA	NA	NA	NA	NA	NA	NA	NA	NA	NA	NA	NA	NA	NA	NA
LVP-LVP-10-2	AEG[LIV]~AEG[LIV]	5	1	2023-06-08	AEGliv	AEGliv	Intraspecific	CZ	NA	NA	NA	NA	NA	NA	NA	NA	NA	NA	NA	NA	NA	NA	NA	NA	NA	NA	NA	NA	NA	NA	NA	NA	NA	NA	NA	NA	NA	NA	NA	NA	NA	NA	NA	NA	NA	NA	NA	NA	NA
LVP-LVP-1-2	AEG[LIV]~AEG[LIV]	5	1	2023-06-07	AEGliv	AEGliv	Intraspecific	CZ	NA	NA	NA	NA	NA	NA	NA	NA	NA	NA	NA	NA	NA	NA	NA	NA	NA	NA	NA	NA	NA	NA	NA	NA	NA	NA	NA	NA	NA	NA	NA	NA	NA	NA	NA	NA	NA	NA	NA	NA	NA
LVP-LVP-2-2	AEG[LIV]~AEG[LIV]	5	1	2023-06-07	AEGliv	AEGliv	Intraspecific	CZ	32	46	49	74	NA	NA	NA	NA	NA	NA	NA	NA	NA	NA	NA	NA	NA	NA	NA	NA	NA	NA	NA	NA	NA	NA	NA	NA	NA	NA	NA	NA	NA	NA	NA	NA	NA	NA	NA	NA	NA
LVP-LVP-5-2	AEG[LIV]~AEG[LIV]	5	1	2023-06-07	AEGliv	AEGliv	Intraspecific	CZ	37	NA	NA	NA	NA	NA	NA	NA	NA	NA	NA	NA	NA	NA	NA	NA	NA	NA	NA	NA	NA	NA	NA	NA	NA	NA	NA	NA	NA	NA	NA	NA	NA	NA	NA	NA	NA	NA	NA	NA	NA
LVP-LVP-7-2	AEG[LIV]~AEG[LIV]	5	1	2023-06-08	AEGliv	AEGliv	Intraspecific	CZ	NA	NA	NA	NA	NA	NA	NA	NA	NA	NA	NA	NA	NA	NA	NA	NA	NA	NA	NA	NA	NA	NA	NA	NA	NA	NA	NA	NA	NA	NA	NA	NA	NA	NA	NA	NA	NA	NA	NA	NA	NA
LVP-LVP-8-2	AEG[LIV]~AEG[LIV]	5	1	2023-06-08	AEGliv	AEGliv	Intraspecific	CZ	NA	NA	NA	NA	NA	NA	NA	NA	NA	NA	NA	NA	NA	NA	NA	NA	NA	NA	NA	NA	NA	NA	NA	NA	NA	NA	NA	NA	NA	NA	NA	NA	NA	NA	NA	NA	NA	NA	NA	NA	NA
LVP-MP-10-2	AEG[LIV]~ALBO[MP]	5	1	2023-06-08	AEGliv	ALBOmp	Interspecific	CZ	NA	NA	NA	NA	NA	NA	NA	NA	NA	NA	NA	NA	NA	NA	NA	NA	NA	NA	NA	NA	NA	NA	NA	NA	NA	NA	NA	NA	NA	NA	NA	NA	NA	NA	NA	NA	NA	NA	NA	NA	NA
LVP-MP-1-2	AEG[LIV]~ALBO[MP]	5	1	2023-06-07	AEGliv	ALBOmp	Interspecific	CZ	NA	NA	NA	NA	NA	NA	NA	NA	NA	NA	NA	NA	NA	NA	NA	NA	NA	NA	NA	NA	NA	NA	NA	NA	NA	NA	NA	NA	NA	NA	NA	NA	NA	NA	NA	NA	NA	NA	NA	NA	NA
LVP-MP-2-2	AEG[LIV]~ALBO[MP]	5	1	2023-06-07	AEGliv	ALBOmp	Interspecific	CZ	6	55	67	NA	NA	NA	NA	NA	NA	NA	NA	NA	NA	NA	NA	NA	NA	NA	NA	NA	NA	NA	NA	NA	NA	NA	NA	NA	NA	NA	NA	NA	NA	NA	NA	NA	NA	NA	NA	NA	NA
LVP-MP-3-2	AEG[LIV]~ALBO[MP]	5	1	2023-06-07	AEGliv	ALBOmp	Interspecific	CZ	112	NA	NA	NA	NA	NA	NA	NA	NA	NA	NA	NA	NA	NA	NA	NA	NA	NA	NA	NA	NA	NA	NA	NA	NA	NA	NA	NA	NA	NA	NA	NA	NA	NA	NA	NA	NA	NA	NA	NA	NA
LVP-MP-4-2	AEG[LIV]~ALBO[MP]	5	1	2023-06-07	AEGliv	ALBOmp	Interspecific	CZ	NA	NA	NA	NA	NA	NA	NA	NA	NA	NA	NA	NA	NA	NA	NA	NA	NA	NA	NA	NA	NA	NA	NA	NA	NA	NA	NA	NA	NA	NA	NA	NA	NA	NA	NA	NA	NA	NA	NA	NA	NA
LVP-MP-5-2	AEG[LIV]~ALBO[MP]	5	1	2023-06-07	AEGliv	ALBOmp	Interspecific	CZ	156	NA	NA	NA	NA	NA	NA	NA	NA	NA	NA	NA	NA	NA	NA	NA	NA	NA	NA	NA	NA	NA	NA	NA	NA	NA	NA	NA	NA	NA	NA	NA	NA	NA	NA	NA	NA	NA	NA	NA	NA
LVP-MP-6-2	AEG[LIV]~ALBO[MP]	5	1	2023-06-08	AEGliv	ALBOmp	Interspecific	CZ	NA	NA	NA	NA	NA	NA	NA	NA	NA	NA	NA	NA	NA	NA	NA	NA	NA	NA	NA	NA	NA	NA	NA	NA	NA	NA	NA	NA	NA	NA	NA	NA	NA	NA	NA	NA	NA	NA	NA	NA	NA
LVP-MP-7-2	AEG[LIV]~ALBO[MP]	5	1	2023-06-08	AEGliv	ALBOmp	Interspecific	CZ	7	NA	NA	NA	NA	NA	NA	NA	NA	NA	NA	NA	NA	NA	NA	NA	NA	NA	NA	NA	NA	NA	NA	NA	NA	NA	NA	NA	NA	NA	NA	NA	NA	NA	NA	NA	NA	NA	NA	NA	NA
LVP-MP-8-2	AEG[LIV]~ALBO[MP]	5	1	2023-06-08	AEGliv	ALBOmp	Interspecific	CZ	NA	NA	NA	NA	NA	NA	NA	NA	NA	NA	NA	NA	NA	NA	NA	NA	NA	NA	NA	NA	NA	NA	NA	NA	NA	NA	NA	NA	NA	NA	NA	NA	NA	NA	NA	NA	NA	NA	NA	NA	NA
LVP-MP-9-2	AEG[LIV]~ALBO[MP]	5	1	2023-06-08	AEGliv	ALBOmp	Interspecific	CZ	5	7	NA	NA	NA	NA	NA	NA	NA	NA	NA	NA	NA	NA	NA	NA	NA	NA	NA	NA	NA	NA	NA	NA	NA	NA	NA	NA	NA	NA	NA	NA	NA	NA	NA	NA	NA	NA	NA	NA	NA
LVP-LVP-3-2	AEG[LIV]~AEG[LIV]	5	1	2023-06-07	AEGliv	AEGliv	Intraspecific	CZ	5	7	11	NA	NA	NA	NA	NA	NA	NA	NA	NA	NA	NA	NA	NA	NA	NA	NA	NA	NA	NA	NA	NA	NA	NA	NA	NA	NA	NA	NA	NA	NA	NA	NA	NA	NA	NA	NA	NA	NA
LVP-LVP-4-2	AEG[LIV]~AEG[LIV]	5	1	2023-06-07	AEGliv	AEGliv	Intraspecific	CZ	5	8	15	28	NA	NA	NA	NA	NA	NA	NA	NA	NA	NA	NA	NA	NA	NA	NA	NA	NA	NA	NA	NA	NA	NA	NA	NA	NA	NA	NA	NA	NA	NA	NA	NA	NA	NA	NA	NA	NA
LVP-LVP-6-2	AEG[LIV]~AEG[LIV]	5	1	2023-06-08	AEGliv	AEGliv	Intraspecific	CZ	6	27	47	50	NA	NA	NA	NA	NA	NA	NA	NA	NA	NA	NA	NA	NA	NA	NA	NA	NA	NA	NA	NA	NA	NA	NA	NA	NA	NA	NA	NA	NA	NA	NA	NA	NA	NA	NA	NA	NA
LVP-LVP-9-2	AEG[LIV]~AEG[LIV]	5	1	2023-06-08	AEGliv	AEGliv	Intraspecific	CZ	214	218	222	NA	NA	NA	NA	NA	NA	NA	NA	NA	NA	NA	NA	NA	NA	NA	NA	NA	NA	NA	NA	NA	NA	NA	NA	NA	NA	NA	NA	NA	NA	NA	NA	NA	NA	NA	NA	NA	NA
LVP-LVP-1-3	AEG[LIV]~AEG[LIV]	6	1	2023-06-20	AEGliv	AEGliv	Intraspecific	CZ	5	NA	NA	NA	NA	NA	NA	NA	NA	NA	NA	NA	NA	NA	NA	NA	NA	NA	NA	NA	NA	NA	NA	NA	NA	NA	NA	NA	NA	NA	NA	NA	NA	NA	NA	NA	NA	NA	NA	NA	NA
LVP-LVP-4-3	AEG[LIV]~AEG[LIV]	6	1	2023-06-20	AEGliv	AEGliv	Intraspecific	CZ	4	NA	NA	NA	NA	NA	NA	NA	NA	NA	NA	NA	NA	NA	NA	NA	NA	NA	NA	NA	NA	NA	NA	NA	NA	NA	NA	NA	NA	NA	NA	NA	NA	NA	NA	NA	NA	NA	NA	NA	NA
LVP-LVP-5-3	AEG[LIV]~AEG[LIV]	6	1	2023-06-20	AEGliv	AEGliv	Intraspecific	CZ	42	91	NA	NA	NA	NA	NA	NA	NA	NA	NA	NA	NA	NA	NA	NA	NA	NA	NA	NA	NA	NA	NA	NA	NA	NA	NA	NA	NA	NA	NA	NA	NA	NA	NA	NA	NA	NA	NA	NA	NA
LVP-LVP-8-3	AEG[LIV]~AEG[LIV]	6	1	2023-06-21	AEGliv	AEGliv	Intraspecific	CZ	NA	NA	NA	NA	NA	NA	NA	NA	NA	NA	NA	NA	NA	NA	NA	NA	NA	NA	NA	NA	NA	NA	NA	NA	NA	NA	NA	NA	NA	NA	NA	NA	NA	NA	NA	NA	NA	NA	NA	NA	NA
LVP-MP-10-3	AEG[LIV]~ALBO[MP]	6	1	2023-06-21	AEGliv	ALBOmp	Interspecific	CZ	NA	NA	NA	NA	NA	NA	NA	NA	NA	NA	NA	NA	NA	NA	NA	NA	NA	NA	NA	NA	NA	NA	NA	NA	NA	NA	NA	NA	NA	NA	NA	NA	NA	NA	NA	NA	NA	NA	NA	NA	NA
LVP-MP-1-3	AEG[LIV]~ALBO[MP]	6	1	2023-06-20	AEGliv	ALBOmp	Interspecific	CZ	NA	NA	NA	NA	NA	NA	NA	NA	NA	NA	NA	NA	NA	NA	NA	NA	NA	NA	NA	NA	NA	NA	NA	NA	NA	NA	NA	NA	NA	NA	NA	NA	NA	NA	NA	NA	NA	NA	NA	NA	NA
LVP-MP-2-3	AEG[LIV]~ALBO[MP]	6	1	2023-06-20	AEGliv	ALBOmp	Interspecific	CZ	175	193	NA	NA	NA	NA	NA	NA	NA	NA	NA	NA	NA	NA	NA	NA	NA	NA	NA	NA	NA	NA	NA	NA	NA	NA	NA	NA	NA	NA	NA	NA	NA	NA	NA	NA	NA	NA	NA	NA	NA
LVP-MP-3-3	AEG[LIV]~ALBO[MP]	6	1	2023-06-20	AEGliv	ALBOmp	Interspecific	CZ	6	NA	NA	NA	NA	NA	NA	NA	NA	NA	NA	NA	NA	NA	NA	NA	NA	NA	NA	NA	NA	NA	NA	NA	NA	NA	NA	NA	NA	NA	NA	NA	NA	NA	NA	NA	NA	NA	NA	NA	NA
LVP-MP-4-3	AEG[LIV]~ALBO[MP]	6	1	2023-06-20	AEGliv	ALBOmp	Interspecific	CZ	35	146	NA	NA	NA	NA	NA	NA	NA	NA	NA	NA	NA	NA	NA	NA	NA	NA	NA	NA	NA	NA	NA	NA	NA	NA	NA	NA	NA	NA	NA	NA	NA	NA	NA	NA	NA	NA	NA	NA	NA
LVP-MP-5-3	AEG[LIV]~ALBO[MP]	6	1	2023-06-20	AEGliv	ALBOmp	Interspecific	CZ	NA	NA	NA	NA	NA	NA	NA	NA	NA	NA	NA	NA	NA	NA	NA	NA	NA	NA	NA	NA	NA	NA	NA	NA	NA	NA	NA	NA	NA	NA	NA	NA	NA	NA	NA	NA	NA	NA	NA	NA	NA
LVP-MP-6-3	AEG[LIV]~ALBO[MP]	6	1	2023-06-21	AEGliv	ALBOmp	Interspecific	CZ	NA	NA	NA	NA	NA	NA	NA	NA	NA	NA	NA	NA	NA	NA	NA	NA	NA	NA	NA	NA	NA	NA	NA	NA	NA	NA	NA	NA	NA	NA	NA	NA	NA	NA	NA	NA	NA	NA	NA	NA	NA
LVP-MP-7-3	AEG[LIV]~ALBO[MP]	6	1	2023-06-21	AEGliv	ALBOmp	Interspecific	CZ	NA	NA	NA	NA	NA	NA	NA	NA	NA	NA	NA	NA	NA	NA	NA	NA	NA	NA	NA	NA	NA	NA	NA	NA	NA	NA	NA	NA	NA	NA	NA	NA	NA	NA	NA	NA	NA	NA	NA	NA	NA
LVP-MP-8-3	AEG[LIV]~ALBO[MP]	6	1	2023-06-21	AEGliv	ALBOmp	Interspecific	CZ	NA	NA	NA	NA	NA	NA	NA	NA	NA	NA	NA	NA	NA	NA	NA	NA	NA	NA	NA	NA	NA	NA	NA	NA	NA	NA	NA	NA	NA	NA	NA	NA	NA	NA	NA	NA	NA	NA	NA	NA	NA
LVP-MP-9-3	AEG[LIV]~ALBO[MP]	6	1	2023-06-21	AEGliv	ALBOmp	Interspecific	CZ	6	32	187	NA	NA	NA	NA	NA	NA	NA	NA	NA	NA	NA	NA	NA	NA	NA	NA	NA	NA	NA	NA	NA	NA	NA	NA	NA	NA	NA	NA	NA	NA	NA	NA	NA	NA	NA	NA	NA	NA
LVP-LVP-10-3	AEG[LIV]~AEG[LIV]	6	1	2023-06-21	AEGliv	AEGliv	Intraspecific	CZ	1	3	9	11	NA	NA	NA	NA	NA	NA	NA	NA	NA	NA	NA	NA	NA	NA	NA	NA	NA	NA	NA	NA	NA	NA	NA	NA	NA	NA	NA	NA	NA	NA	NA	NA	NA	NA	NA	NA	NA
LVP-LVP-2-3	AEG[LIV]~AEG[LIV]	6	1	2023-06-20	AEGliv	AEGliv	Intraspecific	CZ	70	73	NA	NA	NA	NA	NA	NA	NA	NA	NA	NA	NA	NA	NA	NA	NA	NA	NA	NA	NA	NA	NA	NA	NA	NA	NA	NA	NA	NA	NA	NA	NA	NA	NA	NA	NA	NA	NA	NA	NA
LVP-LVP-3-3	AEG[LIV]~AEG[LIV]	6	1	2023-06-20	AEGliv	AEGliv	Intraspecific	CZ	7	9	11	NA	NA	NA	NA	NA	NA	NA	NA	NA	NA	NA	NA	NA	NA	NA	NA	NA	NA	NA	NA	NA	NA	NA	NA	NA	NA	NA	NA	NA	NA	NA	NA	NA	NA	NA	NA	NA	NA
LVP-LVP-6-3	AEG[LIV]~AEG[LIV]	6	1	2023-06-21	AEGliv	AEGliv	Intraspecific	CZ	133	138	NA	NA	NA	NA	NA	NA	NA	NA	NA	NA	NA	NA	NA	NA	NA	NA	NA	NA	NA	NA	NA	NA	NA	NA	NA	NA	NA	NA	NA	NA	NA	NA	NA	NA	NA	NA	NA	NA	NA
LVP-LVP-7-3	AEG[LIV]~AEG[LIV]	6	1	2023-06-21	AEGliv	AEGliv	Intraspecific	CZ	22	39	42	51	68	81	NA	NA	NA	NA	NA	NA	NA	NA	NA	NA	NA	NA	NA	NA	NA	NA	NA	NA	NA	NA	NA	NA	NA	NA	NA	NA	NA	NA	NA	NA	NA	NA	NA	NA	NA
LVP-LVP-9-3	AEG[LIV]~AEG[LIV]	6	1	2023-06-21	AEGliv	AEGliv	Intraspecific	CZ	7	11	14	NA	NA	NA	NA	NA	NA	NA	NA	NA	NA	NA	NA	NA	NA	NA	NA	NA	NA	NA	NA	NA	NA	NA	NA	NA	NA	NA	NA	NA	NA	NA	NA	NA	NA	NA	NA	NA	NA
COL-COL-10-1	AEG[COL]~AEG[COL]	4	2	2023-05-25	AEGcol	AEGcol	Intraspecific	CZ	NA	NA	NA	NA	NA	NA	NA	NA	NA	NA	NA	NA	NA	NA	NA	NA	NA	NA	NA	NA	NA	NA	NA	NA	NA	NA	NA	NA	NA	NA	NA	NA	NA	NA	NA	NA	NA	NA	NA	NA	NA
COL-COL-1-1	AEG[COL]~AEG[COL]	4	2	2023-05-24	AEGcol	AEGcol	Intraspecific	CZ	NA	NA	NA	NA	NA	NA	NA	NA	NA	NA	NA	NA	NA	NA	NA	NA	NA	NA	NA	NA	NA	NA	NA	NA	NA	NA	NA	NA	NA	NA	NA	NA	NA	NA	NA	NA	NA	NA	NA	NA	NA
COL-COL-3-1	AEG[COL]~AEG[COL]	4	2	2023-05-24	AEGcol	AEGcol	Intraspecific	CZ	61	71	92	111	132	147	NA	NA	NA	NA	NA	NA	NA	NA	NA	NA	NA	NA	NA	NA	NA	NA	NA	NA	NA	NA	NA	NA	NA	NA	NA	NA	NA	NA	NA	NA	NA	NA	NA	NA	NA
COL-COL-4-1	AEG[COL]~AEG[COL]	4	2	2023-05-24	AEGcol	AEGcol	Intraspecific	CZ	6	112	NA	NA	NA	NA	NA	NA	NA	NA	NA	NA	NA	NA	NA	NA	NA	NA	NA	NA	NA	NA	NA	NA	NA	NA	NA	NA	NA	NA	NA	NA	NA	NA	NA	NA	NA	NA	NA	NA	NA
COL-MP-1-1	AEG[COL]~ALBO[MP]	4	2	2023-05-24	AEGcol	ALBOmp	Interspecific	CZ	18	123	151	162	175	NA	NA	NA	NA	NA	NA	NA	NA	NA	NA	NA	NA	NA	NA	NA	NA	NA	NA	NA	NA	NA	NA	NA	NA	NA	NA	NA	NA	NA	NA	NA	NA	NA	NA	NA	NA
COL-MP-2-1	AEG[COL]~ALBO[MP]	4	2	2023-05-25	AEGcol	ALBOmp	Interspecific	CZ	NA	NA	NA	NA	NA	NA	NA	NA	NA	NA	NA	NA	NA	NA	NA	NA	NA	NA	NA	NA	NA	NA	NA	NA	NA	NA	NA	NA	NA	NA	NA	NA	NA	NA	NA	NA	NA	NA	NA	NA	NA
COL-MP-3-1	AEG[COL]~ALBO[MP]	4	2	2023-05-25	AEGcol	ALBOmp	Interspecific	CZ	7	34	38	144	NA	NA	NA	NA	NA	NA	NA	NA	NA	NA	NA	NA	NA	NA	NA	NA	NA	NA	NA	NA	NA	NA	NA	NA	NA	NA	NA	NA	NA	NA	NA	NA	NA	NA	NA	NA	NA
COL-MP-4-1	AEG[COL]~ALBO[MP]	4	2	2023-05-25	AEGcol	ALBOmp	Interspecific	CZ	198	NA	NA	NA	NA	NA	NA	NA	NA	NA	NA	NA	NA	NA	NA	NA	NA	NA	NA	NA	NA	NA	NA	NA	NA	NA	NA	NA	NA	NA	NA	NA	NA	NA	NA	NA	NA	NA	NA	NA	NA
COL-MP-5-1	AEG[COL]~ALBO[MP]	4	2	2023-05-25	AEGcol	ALBOmp	Interspecific	CZ	NA	NA	NA	NA	NA	NA	NA	NA	NA	NA	NA	NA	NA	NA	NA	NA	NA	NA	NA	NA	NA	NA	NA	NA	NA	NA	NA	NA	NA	NA	NA	NA	NA	NA	NA	NA	NA	NA	NA	NA	NA
COL-MP-6-1	AEG[COL]~ALBO[MP]	4	2	2023-05-25	AEGcol	ALBOmp	Interspecific	CZ	NA	NA	NA	NA	NA	NA	NA	NA	NA	NA	NA	NA	NA	NA	NA	NA	NA	NA	NA	NA	NA	NA	NA	NA	NA	NA	NA	NA	NA	NA	NA	NA	NA	NA	NA	NA	NA	NA	NA	NA	NA
COL-COL-2-1	AEG[COL]~AEG[COL]	4	2	2023-05-24	AEGcol	AEGcol	Intraspecific	CZ	13	64	65	67	155	165	NA	NA	NA	NA	NA	NA	NA	NA	NA	NA	NA	NA	NA	NA	NA	NA	NA	NA	NA	NA	NA	NA	NA	NA	NA	NA	NA	NA	NA	NA	NA	NA	NA	NA	NA
COL-COL-5-1	AEG[COL]~AEG[COL]	4	2	2023-05-25	AEGcol	AEGcol	Intraspecific	CZ	NA	NA	NA	NA	NA	NA	NA	NA	NA	NA	NA	NA	NA	NA	NA	NA	NA	NA	NA	NA	NA	NA	NA	NA	NA	NA	NA	NA	NA	NA	NA	NA	NA	NA	NA	NA	NA	NA	NA	NA	NA
COL-COL-6-1	AEG[COL]~AEG[COL]	4	2	2023-05-25	AEGcol	AEGcol	Intraspecific	CZ	36	42	46	NA	NA	NA	NA	NA	NA	NA	NA	NA	NA	NA	NA	NA	NA	NA	NA	NA	NA	NA	NA	NA	NA	NA	NA	NA	NA	NA	NA	NA	NA	NA	NA	NA	NA	NA	NA	NA	NA
COL-COL-7-1	AEG[COL]~AEG[COL]	4	2	2023-05-25	AEGcol	AEGcol	Intraspecific	CZ	12	37	41	NA	NA	NA	NA	NA	NA	NA	NA	NA	NA	NA	NA	NA	NA	NA	NA	NA	NA	NA	NA	NA	NA	NA	NA	NA	NA	NA	NA	NA	NA	NA	NA	NA	NA	NA	NA	NA	NA
COL-COL-8-1	AEG[COL]~AEG[COL]	4	2	2023-05-25	AEGcol	AEGcol	Intraspecific	CZ	5	17	22	25	NA	NA	NA	NA	NA	NA	NA	NA	NA	NA	NA	NA	NA	NA	NA	NA	NA	NA	NA	NA	NA	NA	NA	NA	NA	NA	NA	NA	NA	NA	NA	NA	NA	NA	NA	NA	NA
COL-COL-9-1	AEG[COL]~AEG[COL]	4	2	2023-05-25	AEGcol	AEGcol	Intraspecific	CZ	148	158	NA	NA	NA	NA	NA	NA	NA	NA	NA	NA	NA	NA	NA	NA	NA	NA	NA	NA	NA	NA	NA	NA	NA	NA	NA	NA	NA	NA	NA	NA	NA	NA	NA	NA	NA	NA	NA	NA	NA
COL-COL-10-2	AEG[COL]~AEG[COL]	5	2	2023-06-08	AEGcol	AEGcol	Intraspecific	CZ	104	182	185	NA	NA	NA	NA	NA	NA	NA	NA	NA	NA	NA	NA	NA	NA	NA	NA	NA	NA	NA	NA	NA	NA	NA	NA	NA	NA	NA	NA	NA	NA	NA	NA	NA	NA	NA	NA	NA	NA
COL-COL-2-2	AEG[COL]~AEG[COL]	5	2	2023-06-07	AEGcol	AEGcol	Intraspecific	CZ	213	NA	NA	NA	NA	NA	NA	NA	NA	NA	NA	NA	NA	NA	NA	NA	NA	NA	NA	NA	NA	NA	NA	NA	NA	NA	NA	NA	NA	NA	NA	NA	NA	NA	NA	NA	NA	NA	NA	NA	NA
COL-COL-3-2	AEG[COL]~AEG[COL]	5	2	2023-06-07	AEGcol	AEGcol	Intraspecific	CZ	NA	NA	NA	NA	NA	NA	NA	NA	NA	NA	NA	NA	NA	NA	NA	NA	NA	NA	NA	NA	NA	NA	NA	NA	NA	NA	NA	NA	NA	NA	NA	NA	NA	NA	NA	NA	NA	NA	NA	NA	NA
COL-COL-5-2	AEG[COL]~AEG[COL]	5	2	2023-06-07	AEGcol	AEGcol	Intraspecific	CZ	NA	NA	NA	NA	NA	NA	NA	NA	NA	NA	NA	NA	NA	NA	NA	NA	NA	NA	NA	NA	NA	NA	NA	NA	NA	NA	NA	NA	NA	NA	NA	NA	NA	NA	NA	NA	NA	NA	NA	NA	NA
COL-COL-7-2	AEG[COL]~AEG[COL]	5	2	2023-06-08	AEGcol	AEGcol	Intraspecific	CZ	2	NA	NA	NA	NA	NA	NA	NA	NA	NA	NA	NA	NA	NA	NA	NA	NA	NA	NA	NA	NA	NA	NA	NA	NA	NA	NA	NA	NA	NA	NA	NA	NA	NA	NA	NA	NA	NA	NA	NA	NA
COL-COL-8-2	AEG[COL]~AEG[COL]	5	2	2023-06-08	AEGcol	AEGcol	Intraspecific	CZ	NA	NA	NA	NA	NA	NA	NA	NA	NA	NA	NA	NA	NA	NA	NA	NA	NA	NA	NA	NA	NA	NA	NA	NA	NA	NA	NA	NA	NA	NA	NA	NA	NA	NA	NA	NA	NA	NA	NA	NA	NA
COL-COL-9-2	AEG[COL]~AEG[COL]	5	2	2023-06-08	AEGcol	AEGcol	Intraspecific	CZ	134	139	NA	NA	NA	NA	NA	NA	NA	NA	NA	NA	NA	NA	NA	NA	NA	NA	NA	NA	NA	NA	NA	NA	NA	NA	NA	NA	NA	NA	NA	NA	NA	NA	NA	NA	NA	NA	NA	NA	NA
COL-MP-10-2	AEG[COL]~ALBO[MP]	5	2	2023-06-08	AEGcol	ALBOmp	Interspecific	CZ	27	32	41	52	182	185	NA	NA	NA	NA	NA	NA	NA	NA	NA	NA	NA	NA	NA	NA	NA	NA	NA	NA	NA	NA	NA	NA	NA	NA	NA	NA	NA	NA	NA	NA	NA	NA	NA	NA	NA
COL-MP-1-2	AEG[COL]~ALBO[MP]	5	2	2023-06-07	AEGcol	ALBOmp	Interspecific	CZ	5	NA	NA	NA	NA	NA	NA	NA	NA	NA	NA	NA	NA	NA	NA	NA	NA	NA	NA	NA	NA	NA	NA	NA	NA	NA	NA	NA	NA	NA	NA	NA	NA	NA	NA	NA	NA	NA	NA	NA	NA
COL-MP-2-2	AEG[COL]~ALBO[MP]	5	2	2023-06-07	AEGcol	ALBOmp	Interspecific	CZ	NA	NA	NA	NA	NA	NA	NA	NA	NA	NA	NA	NA	NA	NA	NA	NA	NA	NA	NA	NA	NA	NA	NA	NA	NA	NA	NA	NA	NA	NA	NA	NA	NA	NA	NA	NA	NA	NA	NA	NA	NA
COL-MP-3-2	AEG[COL]~ALBO[MP]	5	2	2023-06-07	AEGcol	ALBOmp	Interspecific	CZ	200	204	207	NA	NA	NA	NA	NA	NA	NA	NA	NA	NA	NA	NA	NA	NA	NA	NA	NA	NA	NA	NA	NA	NA	NA	NA	NA	NA	NA	NA	NA	NA	NA	NA	NA	NA	NA	NA	NA	NA
COL-MP-4-2	AEG[COL]~ALBO[MP]	5	2	2023-06-07	AEGcol	ALBOmp	Interspecific	CZ	3	11	16	NA	NA	NA	NA	NA	NA	NA	NA	NA	NA	NA	NA	NA	NA	NA	NA	NA	NA	NA	NA	NA	NA	NA	NA	NA	NA	NA	NA	NA	NA	NA	NA	NA	NA	NA	NA	NA	NA
COL-MP-5-2	AEG[COL]~ALBO[MP]	5	2	2023-06-07	AEGcol	ALBOmp	Interspecific	CZ	63	74	NA	NA	NA	NA	NA	NA	NA	NA	NA	NA	NA	NA	NA	NA	NA	NA	NA	NA	NA	NA	NA	NA	NA	NA	NA	NA	NA	NA	NA	NA	NA	NA	NA	NA	NA	NA	NA	NA	NA
COL-MP-6-2	AEG[COL]~ALBO[MP]	5	2	2023-06-08	AEGcol	ALBOmp	Interspecific	CZ	20	126	198	201	NA	NA	NA	NA	NA	NA	NA	NA	NA	NA	NA	NA	NA	NA	NA	NA	NA	NA	NA	NA	NA	NA	NA	NA	NA	NA	NA	NA	NA	NA	NA	NA	NA	NA	NA	NA	NA
COL-MP-7-2	AEG[COL]~ALBO[MP]	5	2	2023-06-08	AEGcol	ALBOmp	Interspecific	CZ	4	47	NA	NA	NA	NA	NA	NA	NA	NA	NA	NA	NA	NA	NA	NA	NA	NA	NA	NA	NA	NA	NA	NA	NA	NA	NA	NA	NA	NA	NA	NA	NA	NA	NA	NA	NA	NA	NA	NA	NA
COL-MP-8-2	AEG[COL]~ALBO[MP]	5	2	2023-06-08	AEGcol	ALBOmp	Interspecific	CZ	11	155	NA	NA	NA	NA	NA	NA	NA	NA	NA	NA	NA	NA	NA	NA	NA	NA	NA	NA	NA	NA	NA	NA	NA	NA	NA	NA	NA	NA	NA	NA	NA	NA	NA	NA	NA	NA	NA	NA	NA
COL-MP-9-2	AEG[COL]~ALBO[MP]	5	2	2023-06-08	AEGcol	ALBOmp	Interspecific	CZ	10	13	233	235	NA	NA	NA	NA	NA	NA	NA	NA	NA	NA	NA	NA	NA	NA	NA	NA	NA	NA	NA	NA	NA	NA	NA	NA	NA	NA	NA	NA	NA	NA	NA	NA	NA	NA	NA	NA	NA
COL-COL-1-2	AEG[COL]~AEG[COL]	5	2	2023-06-07	AEGcol	AEGcol	Intraspecific	CZ	5	35	89	95	NA	NA	NA	NA	NA	NA	NA	NA	NA	NA	NA	NA	NA	NA	NA	NA	NA	NA	NA	NA	NA	NA	NA	NA	NA	NA	NA	NA	NA	NA	NA	NA	NA	NA	NA	NA	NA
COL-COL-4-2	AEG[COL]~AEG[COL]	5	2	2023-06-07	AEGcol	AEGcol	Intraspecific	CZ	167	171	186	NA	NA	NA	NA	NA	NA	NA	NA	NA	NA	NA	NA	NA	NA	NA	NA	NA	NA	NA	NA	NA	NA	NA	NA	NA	NA	NA	NA	NA	NA	NA	NA	NA	NA	NA	NA	NA	NA
COL-COL-6-2	AEG[COL]~AEG[COL]	5	2	2023-06-08	AEGcol	AEGcol	Intraspecific	CZ	31	38	NA	NA	NA	NA	NA	NA	NA	NA	NA	NA	NA	NA	NA	NA	NA	NA	NA	NA	NA	NA	NA	NA	NA	NA	NA	NA	NA	NA	NA	NA	NA	NA	NA	NA	NA	NA	NA	NA	NA
COL-COL-10-3	AEG[COL]~AEG[COL]	6	2	2023-06-21	AEGcol	AEGcol	Intraspecific	CZ	7	103	128	136	NA	NA	NA	NA	NA	NA	NA	NA	NA	NA	NA	NA	NA	NA	NA	NA	NA	NA	NA	NA	NA	NA	NA	NA	NA	NA	NA	NA	NA	NA	NA	NA	NA	NA	NA	NA	NA
COL-COL-1-3	AEG[COL]~AEG[COL]	6	2	2023-06-20	AEGcol	AEGcol	Intraspecific	CZ	44	NA	NA	NA	NA	NA	NA	NA	NA	NA	NA	NA	NA	NA	NA	NA	NA	NA	NA	NA	NA	NA	NA	NA	NA	NA	NA	NA	NA	NA	NA	NA	NA	NA	NA	NA	NA	NA	NA	NA	NA
COL-COL-2-3	AEG[COL]~AEG[COL]	6	2	2023-06-20	AEGcol	AEGcol	Intraspecific	CZ	NA	NA	NA	NA	NA	NA	NA	NA	NA	NA	NA	NA	NA	NA	NA	NA	NA	NA	NA	NA	NA	NA	NA	NA	NA	NA	NA	NA	NA	NA	NA	NA	NA	NA	NA	NA	NA	NA	NA	NA	NA
COL-COL-3-3	AEG[COL]~AEG[COL]	6	2	2023-06-20	AEGcol	AEGcol	Intraspecific	CZ	12	22	41	NA	NA	NA	NA	NA	NA	NA	NA	NA	NA	NA	NA	NA	NA	NA	NA	NA	NA	NA	NA	NA	NA	NA	NA	NA	NA	NA	NA	NA	NA	NA	NA	NA	NA	NA	NA	NA	NA
COL-COL-7-3	AEG[COL]~AEG[COL]	6	2	2023-06-21	AEGcol	AEGcol	Intraspecific	CZ	NA	NA	NA	NA	NA	NA	NA	NA	NA	NA	NA	NA	NA	NA	NA	NA	NA	NA	NA	NA	NA	NA	NA	NA	NA	NA	NA	NA	NA	NA	NA	NA	NA	NA	NA	NA	NA	NA	NA	NA	NA
COL-COL-8-3	AEG[COL]~AEG[COL]	6	2	2023-06-21	AEGcol	AEGcol	Intraspecific	CZ	125	131	NA	NA	NA	NA	NA	NA	NA	NA	NA	NA	NA	NA	NA	NA	NA	NA	NA	NA	NA	NA	NA	NA	NA	NA	NA	NA	NA	NA	NA	NA	NA	NA	NA	NA	NA	NA	NA	NA	NA
COL-COL-9-3	AEG[COL]~AEG[COL]	6	2	2023-06-21	AEGcol	AEGcol	Intraspecific	CZ	NA	NA	NA	NA	NA	NA	NA	NA	NA	NA	NA	NA	NA	NA	NA	NA	NA	NA	NA	NA	NA	NA	NA	NA	NA	NA	NA	NA	NA	NA	NA	NA	NA	NA	NA	NA	NA	NA	NA	NA	NA
COL-MP-10-3	AEG[COL]~ALBO[MP]	6	2	2023-06-21	AEGcol	ALBOmp	Interspecific	CZ	NA	NA	NA	NA	NA	NA	NA	NA	NA	NA	NA	NA	NA	NA	NA	NA	NA	NA	NA	NA	NA	NA	NA	NA	NA	NA	NA	NA	NA	NA	NA	NA	NA	NA	NA	NA	NA	NA	NA	NA	NA
COL-MP-1-3	AEG[COL]~ALBO[MP]	6	2	2023-06-20	AEGcol	ALBOmp	Interspecific	CZ	9	15	NA	NA	NA	NA	NA	NA	NA	NA	NA	NA	NA	NA	NA	NA	NA	NA	NA	NA	NA	NA	NA	NA	NA	NA	NA	NA	NA	NA	NA	NA	NA	NA	NA	NA	NA	NA	NA	NA	NA
COL-MP-2-3	AEG[COL]~ALBO[MP]	6	2	2023-06-20	AEGcol	ALBOmp	Interspecific	CZ	121	126	NA	NA	NA	NA	NA	NA	NA	NA	NA	NA	NA	NA	NA	NA	NA	NA	NA	NA	NA	NA	NA	NA	NA	NA	NA	NA	NA	NA	NA	NA	NA	NA	NA	NA	NA	NA	NA	NA	NA
COL-MP-3-3	AEG[COL]~ALBO[MP]	6	2	2023-06-20	AEGcol	ALBOmp	Interspecific	CZ	7	74	NA	NA	NA	NA	NA	NA	NA	NA	NA	NA	NA	NA	NA	NA	NA	NA	NA	NA	NA	NA	NA	NA	NA	NA	NA	NA	NA	NA	NA	NA	NA	NA	NA	NA	NA	NA	NA	NA	NA
COL-MP-4-3	AEG[COL]~ALBO[MP]	6	2	2023-06-20	AEGcol	ALBOmp	Interspecific	CZ	7	35	37	91	NA	NA	NA	NA	NA	NA	NA	NA	NA	NA	NA	NA	NA	NA	NA	NA	NA	NA	NA	NA	NA	NA	NA	NA	NA	NA	NA	NA	NA	NA	NA	NA	NA	NA	NA	NA	NA
COL-MP-5-3	AEG[COL]~ALBO[MP]	6	2	2023-06-20	AEGcol	ALBOmp	Interspecific	CZ	82	NA	NA	NA	NA	NA	NA	NA	NA	NA	NA	NA	NA	NA	NA	NA	NA	NA	NA	NA	NA	NA	NA	NA	NA	NA	NA	NA	NA	NA	NA	NA	NA	NA	NA	NA	NA	NA	NA	NA	NA
COL-MP-6-3	AEG[COL]~ALBO[MP]	6	2	2023-06-21	AEGcol	ALBOmp	Interspecific	CZ	204	207	211	NA	NA	NA	NA	NA	NA	NA	NA	NA	NA	NA	NA	NA	NA	NA	NA	NA	NA	NA	NA	NA	NA	NA	NA	NA	NA	NA	NA	NA	NA	NA	NA	NA	NA	NA	NA	NA	NA
COL-MP-7-3	AEG[COL]~ALBO[MP]	6	2	2023-06-21	AEGcol	ALBOmp	Interspecific	CZ	3	11	33	36	158	NA	NA	NA	NA	NA	NA	NA	NA	NA	NA	NA	NA	NA	NA	NA	NA	NA	NA	NA	NA	NA	NA	NA	NA	NA	NA	NA	NA	NA	NA	NA	NA	NA	NA	NA	NA
COL-MP-8-3	AEG[COL]~ALBO[MP]	6	2	2023-06-21	AEGcol	ALBOmp	Interspecific	CZ	9	23	26	NA	NA	NA	NA	NA	NA	NA	NA	NA	NA	NA	NA	NA	NA	NA	NA	NA	NA	NA	NA	NA	NA	NA	NA	NA	NA	NA	NA	NA	NA	NA	NA	NA	NA	NA	NA	NA	NA
COL-MP-9-3	AEG[COL]~ALBO[MP]	6	2	2023-06-21	AEGcol	ALBOmp	Interspecific	CZ	NA	NA	NA	NA	NA	NA	NA	NA	NA	NA	NA	NA	NA	NA	NA	NA	NA	NA	NA	NA	NA	NA	NA	NA	NA	NA	NA	NA	NA	NA	NA	NA	NA	NA	NA	NA	NA	NA	NA	NA	NA
COL-COL-4-3	AEG[COL]~AEG[COL]	6	2	2023-06-20	AEGcol	AEGcol	Intraspecific	CZ	188	191	196	NA	NA	NA	NA	NA	NA	NA	NA	NA	NA	NA	NA	NA	NA	NA	NA	NA	NA	NA	NA	NA	NA	NA	NA	NA	NA	NA	NA	NA	NA	NA	NA	NA	NA	NA	NA	NA	NA
COL-COL-5-3	AEG[COL]~AEG[COL]	6	2	2023-06-20	AEGcol	AEGcol	Intraspecific	CZ	5	13	16	NA	NA	NA	NA	NA	NA	NA	NA	NA	NA	NA	NA	NA	NA	NA	NA	NA	NA	NA	NA	NA	NA	NA	NA	NA	NA	NA	NA	NA	NA	NA	NA	NA	NA	NA	NA	NA	NA
COL-COL-6-3	AEG[COL]~AEG[COL]	6	2	2023-06-21	AEGcol	AEGcol	Intraspecific	CZ	4	7	9	11	NA	NA	NA	NA	NA	NA	NA	NA	NA	NA	NA	NA	NA	NA	NA	NA	NA	NA	NA	NA	NA	NA	NA	NA	NA	NA	NA	NA	NA	NA	NA	NA	NA	NA	NA	NA	NA
AZ-AZ-10-1	AEG[AZ]~AEG[AZ]	4	3	2023-05-25	AEGaz	AEGaz	Intraspecific	CZ	NA	NA	NA	NA	NA	NA	NA	NA	NA	NA	NA	NA	NA	NA	NA	NA	NA	NA	NA	NA	NA	NA	NA	NA	NA	NA	NA	NA	NA	NA	NA	NA	NA	NA	NA	NA	NA	NA	NA	NA	NA
AZ-AZ-4-1	AEG[AZ]~AEG[AZ]	4	3	2023-05-25	AEGaz	AEGaz	Intraspecific	CZ	101	NA	NA	NA	NA	NA	NA	NA	NA	NA	NA	NA	NA	NA	NA	NA	NA	NA	NA	NA	NA	NA	NA	NA	NA	NA	NA	NA	NA	NA	NA	NA	NA	NA	NA	NA	NA	NA	NA	NA	NA
AZ-AZ-5-1	AEG[AZ]~AEG[AZ]	4	3	2023-05-25	AEGaz	AEGaz	Intraspecific	CZ	133	NA	NA	NA	NA	NA	NA	NA	NA	NA	NA	NA	NA	NA	NA	NA	NA	NA	NA	NA	NA	NA	NA	NA	NA	NA	NA	NA	NA	NA	NA	NA	NA	NA	NA	NA	NA	NA	NA	NA	NA
AZ-AZ-7-1	AEG[AZ]~AEG[AZ]	4	3	2023-05-25	AEGaz	AEGaz	Intraspecific	CZ	NA	NA	NA	NA	NA	NA	NA	NA	NA	NA	NA	NA	NA	NA	NA	NA	NA	NA	NA	NA	NA	NA	NA	NA	NA	NA	NA	NA	NA	NA	NA	NA	NA	NA	NA	NA	NA	NA	NA	NA	NA
AZ-AZ-9-1	AEG[AZ]~AEG[AZ]	4	3	2023-05-25	AEGaz	AEGaz	Intraspecific	CZ	NA	NA	NA	NA	NA	NA	NA	NA	NA	NA	NA	NA	NA	NA	NA	NA	NA	NA	NA	NA	NA	NA	NA	NA	NA	NA	NA	NA	NA	NA	NA	NA	NA	NA	NA	NA	NA	NA	NA	NA	NA
AZ-MP-1-1	AEG[AZ]~ALBO[MP]	4	3	2023-05-24	AEGaz	ALBOmp	Interspecific	CZ	9	88	NA	NA	NA	NA	NA	NA	NA	NA	NA	NA	NA	NA	NA	NA	NA	NA	NA	NA	NA	NA	NA	NA	NA	NA	NA	NA	NA	NA	NA	NA	NA	NA	NA	NA	NA	NA	NA	NA	NA
AZ-MP-2-1	AEG[AZ]~ALBO[MP]	4	3	2023-05-24	AEGaz	ALBOmp	Interspecific	CZ	NA	NA	NA	NA	NA	NA	NA	NA	NA	NA	NA	NA	NA	NA	NA	NA	NA	NA	NA	NA	NA	NA	NA	NA	NA	NA	NA	NA	NA	NA	NA	NA	NA	NA	NA	NA	NA	NA	NA	NA	NA
AZ-MP-3-1	AEG[AZ]~ALBO[MP]	4	3	2023-05-24	AEGaz	ALBOmp	Interspecific	CZ	10	NA	NA	NA	NA	NA	NA	NA	NA	NA	NA	NA	NA	NA	NA	NA	NA	NA	NA	NA	NA	NA	NA	NA	NA	NA	NA	NA	NA	NA	NA	NA	NA	NA	NA	NA	NA	NA	NA	NA	NA
AZ-MP-4-1	AEG[AZ]~ALBO[MP]	4	3	2023-05-25	AEGaz	ALBOmp	Interspecific	CZ	NA	NA	NA	NA	NA	NA	NA	NA	NA	NA	NA	NA	NA	NA	NA	NA	NA	NA	NA	NA	NA	NA	NA	NA	NA	NA	NA	NA	NA	NA	NA	NA	NA	NA	NA	NA	NA	NA	NA	NA	NA
AZ-MP-5-1	AEG[AZ]~ALBO[MP]	4	3	2023-05-25	AEGaz	ALBOmp	Interspecific	CZ	NA	NA	NA	NA	NA	NA	NA	NA	NA	NA	NA	NA	NA	NA	NA	NA	NA	NA	NA	NA	NA	NA	NA	NA	NA	NA	NA	NA	NA	NA	NA	NA	NA	NA	NA	NA	NA	NA	NA	NA	NA
AZ-MP-6-1	AEG[AZ]~ALBO[MP]	4	3	2023-05-25	AEGaz	ALBOmp	Interspecific	CZ	4	48	NA	NA	NA	NA	NA	NA	NA	NA	NA	NA	NA	NA	NA	NA	NA	NA	NA	NA	NA	NA	NA	NA	NA	NA	NA	NA	NA	NA	NA	NA	NA	NA	NA	NA	NA	NA	NA	NA	NA
AZ-AZ-1-1	AEG[AZ]~AEG[AZ]	4	3	2023-05-24	AEGaz	AEGaz	Intraspecific	CZ	14	62	92	129	138	141	161	NA	NA	NA	NA	NA	NA	NA	NA	NA	NA	NA	NA	NA	NA	NA	NA	NA	NA	NA	NA	NA	NA	NA	NA	NA	NA	NA	NA	NA	NA	NA	NA	NA	NA
AZ-AZ-2-1	AEG[AZ]~AEG[AZ]	4	3	2023-05-24	AEGaz	AEGaz	Intraspecific	CZ	2	4	NA	NA	NA	NA	NA	NA	NA	NA	NA	NA	NA	NA	NA	NA	NA	NA	NA	NA	NA	NA	NA	NA	NA	NA	NA	NA	NA	NA	NA	NA	NA	NA	NA	NA	NA	NA	NA	NA	NA
AZ-AZ-3-1	AEG[AZ]~AEG[AZ]	4	3	2023-05-24	AEGaz	AEGaz	Intraspecific	CZ	3	6	10	NA	NA	NA	NA	NA	NA	NA	NA	NA	NA	NA	NA	NA	NA	NA	NA	NA	NA	NA	NA	NA	NA	NA	NA	NA	NA	NA	NA	NA	NA	NA	NA	NA	NA	NA	NA	NA	NA
AZ-AZ-6-1	AEG[AZ]~AEG[AZ]	4	3	2023-05-25	AEGaz	AEGaz	Intraspecific	CZ	44	106	NA	NA	NA	NA	NA	NA	NA	NA	NA	NA	NA	NA	NA	NA	NA	NA	NA	NA	NA	NA	NA	NA	NA	NA	NA	NA	NA	NA	NA	NA	NA	NA	NA	NA	NA	NA	NA	NA	NA
AZ-AZ-8-1	AEG[AZ]~AEG[AZ]	4	3	2023-05-25	AEGaz	AEGaz	Intraspecific	CZ	168	169	NA	NA	NA	NA	NA	NA	NA	NA	NA	NA	NA	NA	NA	NA	NA	NA	NA	NA	NA	NA	NA	NA	NA	NA	NA	NA	NA	NA	NA	NA	NA	NA	NA	NA	NA	NA	NA	NA	NA
AZ-AZ-1-3	AEG[AZ]~AEG[AZ]	6	3	2023-06-20	AEGaz	AEGaz	Intraspecific	CZ	198	201	NA	NA	NA	NA	NA	NA	NA	NA	NA	NA	NA	NA	NA	NA	NA	NA	NA	NA	NA	NA	NA	NA	NA	NA	NA	NA	NA	NA	NA	NA	NA	NA	NA	NA	NA	NA	NA	NA	NA
AZ-AZ-2-3	AEG[AZ]~AEG[AZ]	6	3	2023-06-20	AEGaz	AEGaz	Intraspecific	CZ	15	17	NA	NA	NA	NA	NA	NA	NA	NA	NA	NA	NA	NA	NA	NA	NA	NA	NA	NA	NA	NA	NA	NA	NA	NA	NA	NA	NA	NA	NA	NA	NA	NA	NA	NA	NA	NA	NA	NA	NA
AZ-AZ-5-3	AEG[AZ]~AEG[AZ]	6	3	2023-06-20	AEGaz	AEGaz	Intraspecific	CZ	83	NA	NA	NA	NA	NA	NA	NA	NA	NA	NA	NA	NA	NA	NA	NA	NA	NA	NA	NA	NA	NA	NA	NA	NA	NA	NA	NA	NA	NA	NA	NA	NA	NA	NA	NA	NA	NA	NA	NA	NA
AZ-AZ-6-3	AEG[AZ]~AEG[AZ]	6	3	2023-06-21	AEGaz	AEGaz	Intraspecific	CZ	NA	NA	NA	NA	NA	NA	NA	NA	NA	NA	NA	NA	NA	NA	NA	NA	NA	NA	NA	NA	NA	NA	NA	NA	NA	NA	NA	NA	NA	NA	NA	NA	NA	NA	NA	NA	NA	NA	NA	NA	NA
AZ-AZ-7-3	AEG[AZ]~AEG[AZ]	6	3	2023-06-21	AEGaz	AEGaz	Intraspecific	CZ	7	19	NA	NA	NA	NA	NA	NA	NA	NA	NA	NA	NA	NA	NA	NA	NA	NA	NA	NA	NA	NA	NA	NA	NA	NA	NA	NA	NA	NA	NA	NA	NA	NA	NA	NA	NA	NA	NA	NA	NA
AZ-AZ-9-3	AEG[AZ]~AEG[AZ]	6	3	2023-06-21	AEGaz	AEGaz	Intraspecific	CZ	NA	NA	NA	NA	NA	NA	NA	NA	NA	NA	NA	NA	NA	NA	NA	NA	NA	NA	NA	NA	NA	NA	NA	NA	NA	NA	NA	NA	NA	NA	NA	NA	NA	NA	NA	NA	NA	NA	NA	NA	NA
AZ-MP-10-3	AEG[AZ]~ALBO[MP]	6	3	2023-06-21	AEGaz	ALBOmp	Interspecific	CZ	4	NA	NA	NA	NA	NA	NA	NA	NA	NA	NA	NA	NA	NA	NA	NA	NA	NA	NA	NA	NA	NA	NA	NA	NA	NA	NA	NA	NA	NA	NA	NA	NA	NA	NA	NA	NA	NA	NA	NA	NA
AZ-MP-1-3	AEG[AZ]~ALBO[MP]	6	3	2023-06-20	AEGaz	ALBOmp	Interspecific	CZ	NA	NA	NA	NA	NA	NA	NA	NA	NA	NA	NA	NA	NA	NA	NA	NA	NA	NA	NA	NA	NA	NA	NA	NA	NA	NA	NA	NA	NA	NA	NA	NA	NA	NA	NA	NA	NA	NA	NA	NA	NA
AZ-MP-2-3	AEG[AZ]~ALBO[MP]	6	3	2023-06-20	AEGaz	ALBOmp	Interspecific	CZ	7	11	NA	NA	NA	NA	NA	NA	NA	NA	NA	NA	NA	NA	NA	NA	NA	NA	NA	NA	NA	NA	NA	NA	NA	NA	NA	NA	NA	NA	NA	NA	NA	NA	NA	NA	NA	NA	NA	NA	NA
AZ-MP-3-3	AEG[AZ]~ALBO[MP]	6	3	2023-06-20	AEGaz	ALBOmp	Interspecific	CZ	NA	NA	NA	NA	NA	NA	NA	NA	NA	NA	NA	NA	NA	NA	NA	NA	NA	NA	NA	NA	NA	NA	NA	NA	NA	NA	NA	NA	NA	NA	NA	NA	NA	NA	NA	NA	NA	NA	NA	NA	NA
AZ-MP-4-3	AEG[AZ]~ALBO[MP]	6	3	2023-06-20	AEGaz	ALBOmp	Interspecific	CZ	NA	NA	NA	NA	NA	NA	NA	NA	NA	NA	NA	NA	NA	NA	NA	NA	NA	NA	NA	NA	NA	NA	NA	NA	NA	NA	NA	NA	NA	NA	NA	NA	NA	NA	NA	NA	NA	NA	NA	NA	NA
AZ-MP-5-3	AEG[AZ]~ALBO[MP]	6	3	2023-06-20	AEGaz	ALBOmp	Interspecific	CZ	2	32	146	148	151	NA	NA	NA	NA	NA	NA	NA	NA	NA	NA	NA	NA	NA	NA	NA	NA	NA	NA	NA	NA	NA	NA	NA	NA	NA	NA	NA	NA	NA	NA	NA	NA	NA	NA	NA	NA
AZ-MP-6-3	AEG[AZ]~ALBO[MP]	6	3	2023-06-21	AEGaz	ALBOmp	Interspecific	CZ	11	23	NA	NA	NA	NA	NA	NA	NA	NA	NA	NA	NA	NA	NA	NA	NA	NA	NA	NA	NA	NA	NA	NA	NA	NA	NA	NA	NA	NA	NA	NA	NA	NA	NA	NA	NA	NA	NA	NA	NA
AZ-MP-7-3	AEG[AZ]~ALBO[MP]	6	3	2023-06-21	AEGaz	ALBOmp	Interspecific	CZ	16	107	109	NA	NA	NA	NA	NA	NA	NA	NA	NA	NA	NA	NA	NA	NA	NA	NA	NA	NA	NA	NA	NA	NA	NA	NA	NA	NA	NA	NA	NA	NA	NA	NA	NA	NA	NA	NA	NA	NA
AZ-MP-8-3	AEG[AZ]~ALBO[MP]	6	3	2023-06-21	AEGaz	ALBOmp	Interspecific	CZ	NA	NA	NA	NA	NA	NA	NA	NA	NA	NA	NA	NA	NA	NA	NA	NA	NA	NA	NA	NA	NA	NA	NA	NA	NA	NA	NA	NA	NA	NA	NA	NA	NA	NA	NA	NA	NA	NA	NA	NA	NA
AZ-MP-9-3	AEG[AZ]~ALBO[MP]	6	3	2023-06-21	AEGaz	ALBOmp	Interspecific	CZ	7	NA	NA	NA	NA	NA	NA	NA	NA	NA	NA	NA	NA	NA	NA	NA	NA	NA	NA	NA	NA	NA	NA	NA	NA	NA	NA	NA	NA	NA	NA	NA	NA	NA	NA	NA	NA	NA	NA	NA	NA
AZ-AZ-10-3	AEG[AZ]~AEG[AZ]	6	3	2023-06-21	AEGaz	AEGaz	Intraspecific	CZ	47	57	61	63	70	NA	NA	NA	NA	NA	NA	NA	NA	NA	NA	NA	NA	NA	NA	NA	NA	NA	NA	NA	NA	NA	NA	NA	NA	NA	NA	NA	NA	NA	NA	NA	NA	NA	NA	NA	NA
AZ-AZ-3-3	AEG[AZ]~AEG[AZ]	6	3	2023-06-20	AEGaz	AEGaz	Intraspecific	CZ	6	8	14	89	89	101	120	NA	NA	NA	NA	NA	NA	NA	NA	NA	NA	NA	NA	NA	NA	NA	NA	NA	NA	NA	NA	NA	NA	NA	NA	NA	NA	NA	NA	NA	NA	NA	NA	NA	NA
AZ-AZ-4-3	AEG[AZ]~AEG[AZ]	6	3	2023-06-20	AEGaz	AEGaz	Intraspecific	CZ	11	13	21	34	NA	NA	NA	NA	NA	NA	NA	NA	NA	NA	NA	NA	NA	NA	NA	NA	NA	NA	NA	NA	NA	NA	NA	NA	NA	NA	NA	NA	NA	NA	NA	NA	NA	NA	NA	NA	NA
AZ-AZ-8-3	AEG[AZ]~AEG[AZ]	6	3	2023-06-21	AEGaz	AEGaz	Intraspecific	CZ	4	16	21	24	27	NA	NA	NA	NA	NA	NA	NA	NA	NA	NA	NA	NA	NA	NA	NA	NA	NA	NA	NA	NA	NA	NA	NA	NA	NA	NA	NA	NA	NA	NA	NA	NA	NA	NA	NA	NA
[truncated: 49 more columns]

## Sheet: High-Speed Video
Video_Name	Interaction_number	Cross	Cross_Type	Male	Female	Copula	Length_copula	Length_contact	Number_Kicks	Number_Holds	Note
ALBO-ALBO-1-1-9.8	1	ALBO[MP]~ALBO[MP]	Intraspecific	ALBO	ALBO	1	18.323	NA (>25.13s)	2	1
ALBO-ALBO-1-1-9.8	2	ALBO[MP]~ALBO[MP]	Intraspecific	ALBO	ALBO	0	NA	NA (>2.186s)	0	0
ALBO-ALBO-1-2-9.11	1	ALBO[MP]~ALBO[MP]	Intraspecific	ALBO	ALBO	1	0.133	10.75	0	1
ALBO-ALBO-1-3-9.11	1	ALBO[MP]~ALBO[MP]	Intraspecific	ALBO	ALBO	0	NA	0.01	0	0
ALBO-ALBO-1-3-9.11	2	ALBO[MP]~ALBO[MP]	Intraspecific	ALBO	ALBO	0	NA	NA (>14.715s)	0	2
ALBO-ALBO-1-4-9.11	1	ALBO[MP]~ALBO[MP]	Intraspecific	ALBO	ALBO	1	0.127	13.048	1	1
ALBO-ALBO-1-5-9.26	1	ALBO[MP]~ALBO[MP]	Intraspecific	ALBO	ALBO	0	NA	0.519	1	1
ALBO-ALBO-1-5-9.26	2	ALBO[MP]~ALBO[MP]	Intraspecific	ALBO	ALBO	1	NA (>21.125s)	NA (>23.199)	0	1
ALBO-ALBO-1-6-9.27	1	ALBO[MP]~ALBO[MP]	Intraspecific	ALBO	ALBO	1	NA (>12.23s)	NA(>23.639s)	0	1
ALBO-ALBO-1-7-9.27	1	ALBO[MP]~ALBO[MP]	Intraspecific	ALBO	ALBO	1	NA(>53.448s)	NA(>22.487s)	0	1
ALBO-ALBO-1-8-9.27	1	ALBO[MP]~ALBO[MP]	Intraspecific	ALBO	ALBO	0	NA	NA( >23.467s)	0	1
ALBO-ALBO-1-8-9.27	1	ALBO[MP]~ALBO[MP]	Intraspecific	ALBO	ALBO	1	13.59	NA(>24.383s)	0	0
ALBO-ALBO-1-9-9.27	1	ALBO[MP]~ALBO[MP]	Intraspecific	ALBO	ALBO	1	13.994	NA (>24.356s)	0	1
ALBO-ALBO-1-10-9.28	1	ALBO[MP]~ALBO[MP]	Intraspecific	ALBO	ALBO	0	NA	6.315	1	1
AEG-AEG-1-1-9.7	1	AEG[AZ]~AEG[AZ]	Intraspecific	AEG	AEG	1	6.695	22.839	0	1
AEG-AEG-1-2-9.7	1	AEG[AZ]~AEG[AZ]	Intraspecific	AEG	AEG	1	9.628	NA(>15.563s)	1 (but after copula)	1
AEG-AEG-1-2-9.7	2	AEG[AZ]~AEG[AZ]	Intraspecific	AEG	AEG	1	NA(>2.799s)	NA(>5.948s)	0	0
AEG-AEG-1-3-9.7	1	AEG[AZ]~AEG[AZ]	Intraspecific	AEG	AEG	0	NA	6.491	2	2
AEG-AEG-1-4-9.7	1	AEG[AZ]~AEG[AZ]	Intraspecific	AEG	AEG	0	NA	0.797	1	2
AEG-AEG-1-4-9.7	2	AEG[AZ]~AEG[AZ]	Intraspecific	AEG	AEG	0	NA	0.594	1	1
AEG-AEG-1-5-9.7	1	AEG[AZ]~AEG[AZ]	Intraspecific	AEG	AEG	0	NA	1.425	0	0
AEG-AEG-1-5-9.7	2	AEG[AZ]~AEG[AZ]	Intraspecific	AEG	AEG	0	NA	0.706	1	0
AEG-AEG-1-5-9.7	3	AEG[AZ]~AEG[AZ]	Intraspecific	AEG	AEG	0	NA	0.388	0	0
AEG-AEG-1-6-9.8	1	AEG[AZ]~AEG[AZ]	Intraspecific	AEG	AEG	1	17.908	20.933	1	1
AEG-AEG-1-7-9.11	1	AEG[AZ]~AEG[AZ]	Intraspecific	AEG	AEG	0	NA	0.169	0	0
AEG-AEG-1-7-9.11	2	AEG[AZ]~AEG[AZ]	Intraspecific	AEG	AEG	1	1.852	7.566	0	0	Female thrust to end copula
AEG-AEG-1-8-9.11	1	AEG[AZ]~AEG[AZ]	Intraspecific	AEG	AEG	0	NA	9.094	3	0
AEG-AEG-1-9-9.27	1	AEG[AZ]~AEG[AZ]	Intraspecific	AEG	AEG	0	NA	NA (>17.401)	0	1	Glue broke mid trial and they fell
AEG-AEG-1-10-9.27	1	AEG[AZ]~AEG[AZ]	Intraspecific	AEG	AEG	1	NA (>1.412s)	NA(>9.898s)	4 (1 after copula)	2 (1 after copula)
AEG-AEG-1-10-9.27	2	AEG[AZ]~AEG[AZ]	Intraspecific	AEG	AEG	0	NA	1.279	0	1
AEG-AEG-1-10-9.27	3	AEG[AZ]~AEG[AZ]	Intraspecific	AEG	AEG	0	NA	NA(>10.009)	0	1
AEG-ALBO-1-1-9.7	1	AEG[AZ]~ALBO[MP]	Interspecific	AEG	ALBO	0	NA	0.035	0	0
AEG-ALBO-1-2-9.8	1	AEG[AZ]~ALBO[MP]	Interspecific	AEG	ALBO	0	NA	0.391	0	0
AEG-ALBO-1-2-9.8	2	AEG[AZ]~ALBO[MP]	Interspecific	AEG	ALBO	0	NA	0.299	0	0
AEG-ALBO-1-2-9.8	3	AEG[AZ]~ALBO[MP]	Interspecific	AEG	ALBO	0	NA	0.045	0	0
AEG-ALBO-1-3-9.8	1	AEG[AZ]~ALBO[MP]	Interspecific	AEG	ALBO	0	NA	0.16	0	0
AEG-ALBO-1-4-9.11	1	AEG[AZ]~ALBO[MP]	Interspecific	AEG	ALBO	0	NA	0.104	0	0	Video went black halfway through
AEG-ALBO-1-5-9.11	1	AEG[AZ]~ALBO[MP]	Interspecific	AEG	ALBO	0	NA	0.086	0	0
AEG-ALBO-1-6-9.26	1	AEG[AZ]~ALBO[MP]	Interspecific	AEG	ALBO	0	NA	0.21	0	0
AEG-ALBO-1-7-9.26	1	AEG[AZ]~ALBO[MP]	Interspecific	AEG	ALBO	0	NA	0.151	0	0
AEG-ALBO-1-7-9.26	2	AEG[AZ]~ALBO[MP]	Interspecific	AEG	ALBO	0	NA	0.103	0	0
AEG-ALBO-1-7-9.26	3	AEG[AZ]~ALBO[MP]	Interspecific	AEG	ALBO	0	NA	0.097	0	0
AEG-ALBO-1-7-9.26	4	AEG[AZ]~ALBO[MP]	Interspecific	AEG	ALBO	0	NA	0.235	0	0
AEG-ALBO-1-7-9.26	5	AEG[AZ]~ALBO[MP]	Interspecific	AEG	ALBO	0	NA	0.039	0	0
AEG-ALBO-1-8-9.26	1	AEG[AZ]~ALBO[MP]	Interspecific	AEG	ALBO	0	NA	0.259	0	0
AEG-ALBO-1-8-9.26	2	AEG[AZ]~ALBO[MP]	Interspecific	AEG	ALBO	0	NA	0.128	0	0
AEG-ALBO-1-9-9.26	1	AEG[AZ]~ALBO[MP]	Interspecific	AEG	ALBO	0	NA	2.606	0	0
AEG-ALBO-1-10-9.27	1	AEG[AZ]~ALBO[MP]	Interspecific	AEG	ALBO	0	NA	0.151	0	0
